# Supplementary material for: Perfoliate Pondweed Meadows in Northern Coastal Areas—Reservoirs of Diverse Bacteria With Pathogenic Traits and Complex Carbon Metabolism
Source: Environ Microbiol Rep. 2025 Sep 12;17(5):e70180. doi: 10.1111/1758-2229.70180 (PMC12432016; doi:10.1111/1758-2229.70180)
Supplement: Supplementary file 2 — Table S1: Coordinates of the sampling locations, physicochemical measurements and CFU counts. Table S2: Filtered quality reads processed using NGSpeciesID pipeline. Table S3: OTU abundance and taxonomy table. Table S4: MetaCyc pathways identified across samples. [file EMI4-17-e70180-s001.xlsx]

## Sheet: SupplementaryTable1
Supplementary Table 1 Coordinates of the sampling locations, physicochemical measurements and CFU counts
Date of sampling	Bay	Position	Transect replicate	Sample type	Sample ID	Longitude N	Latitude E	DOC	Temperature	Salinity	TDN	TDP	TCBS-Vibrio	Coliform
								umol C/L	°C	psu	µmol N/L	µmol P/L	CFU/ml	CFU/ml
30-08-2022	Rundvik	Inshore	1	Seawater	RIW1	63.55470	19.43496	731	14	1.7818	20.6201	0.113548
30-08-2022	Rundvik	Inshore	2	Seawater	RIW2	63.55352	19.43596	1063.33	13.8	<0.5	14.4522	0.248387	76.6667	243.333
30-08-2022	Rundvik	Inshore	3	Seawater	RIW3	63.55587	19.45106	506.5	15	3.03667	16.3379	0.255484	193.333	596.667
30-08-2022	Rundvik	Inshore	4	Seawater	RIW4	63.55392	19.43639	1075	13.5	<0.5	11.6197	0.227097	53.3333	453.333
30-08-2022	Rundvik	Inshore	5	Seawater	RIW5	63.55664	19.45500	411.5	15	3.56768	18.4987	0.370806
30-08-2022	Rundvik	Meadow region	1	Seawater	RMW1	63.54752	19.43963	422	15	3.50899	16.3262	0.267903
30-08-2022	Rundvik	Meadow region	2	Seawater	RMW2	63.54736	19.44266	454.25	16	3.32872	15.6426	0.271452	140	543.333
30-08-2022	Rundvik	Meadow region	3	Seawater	RMW3	63.54749	19.44100	428.75	15.5	3.47126	14.3854	0.314032	203.333	603.333
30-08-2022	Rundvik	Meadow region	4	Seawater	RMW4	63.55208	19.45352	697.917	14	1.96672	17.0844	0.140161	166.667	530
30-08-2022	Rundvik	Meadow region	5	Seawater	RMW5	63.54742	19.44583	463.833	15.2	3.27516	15.5444	0.280323
30-08-2022	Rundvik	Meadow region	1	Macrophyte	RM1	63.54736	19.44266						190	1883.33
30-08-2022	Rundvik	Meadow region	2	Macrophyte	RM2	63.54749	19.44100						30	710
30-08-2022	Rundvik	Meadow region	3	Macrophyte	RM3	63.55208	19.45352						253.333	4233.33
30-08-2022	Rundvik	Offshore	1	Seawater	ROW1	63.54663	19.44437	426	15.5	3.48663	16.3458	0.321129
30-08-2022	Rundvik	Offshore	2	Seawater	ROW2	63.54707	19.44773	457	15.5	3.31335	13.6312	0.243065	110	516.667
30-08-2022	Rundvik	Offshore	3	Seawater	ROW3	63.54743	19.45107	459.75	14	3.42156	15.2222	0.269677	110	543.333
30-08-2022	Rundvik	Offshore	4	Seawater	ROW4	63.54836	19.45563	495	14.5	3.40185	14.9315	0.266129	33.3333	420
30-08-2022	Rundvik	Offshore	5	Seawater	ROW5	63.55016	19.45754	449.167	14.5	3.42747	16.8801	0.282097
31-08-2022	Kylören	Inshore	1	Seawater	KIW1	63.53609	19.75640	411.583	15	3.56721	14.134	0.188065
31-08-2022	Kylören	Inshore	2	Seawater	KIW2	63.53645	19.75753	426.75	15	3.48244	15.0887	0.173871	50	546.667
31-08-2022	Kylören	Inshore	3	Seawater	KIW3	63.53801	19.76011	439.167	14	3.41303	14.5269	0.200484	40	283.333
31-08-2022	Kylören	Inshore	4	Seawater	KIW4	63.53805	19.76162	427.5	14.5	3.47825	14.1969	0.306935	36.6667	183.333
31-08-2022	Kylören	Inshore	5	Seawater	KIW5	63.53742	19.76344	449.583	14.5	3.35481	14.2362	0.150806
31-08-2022	Kylören	Meadow region	1	Seawater	KMW1	63.53646	19.76405	433.583	14	3.44424	14.3815	0.177419	180	340
31-08-2022	Kylören	Meadow region	2	Seawater	KMW2	63.53730	19.76314	437.583	14.1	3.42188	14.8922	0.212903	193.333	703.333
31-08-2022	Kylören	Meadow region	3	Seawater	KMW3	63.53699	19.76334	434.083	14.2	3.44145	14.9237	0.235968	830	943.333
31-08-2022	Kylören	Meadow region	4	Seawater	KMW4	63.53677	19.76344	438.333	14	3.41769	15.3637	0.232419
31-08-2022	Kylören	Meadow region	5	Seawater	KMW5	63.53704	19.76384	454.167	14.2	3.32919	14.2126	0.188065
31-08-2022	Kylören	Meadow region	1	Macrophyte	KM1	63.53730	19.76314						1530	3866.67
31-08-2022	Kylören	Meadow region	2	Macrophyte	KM2	63.53699	19.76334						863.333	2583.33
31-08-2022	Kylören	Meadow region	3	Macrophyte	KM3	63.53677	19.76344						2100	4220
31-08-2022	Kylören	Offshore	1	Seawater	KOW1	63.53526	19.76453	456.833	14.5	3.31428	13.8512	0.180968
31-08-2022	Kylören	Offshore	2	Seawater	KOW2	63.53487	19.76379	419.25	14.5	3.52436	14.0162	0.275	20	113.333
31-08-2022	Kylören	Offshore	3	Seawater	KOW3	63.53439	19.76252	431.75	14.8	3.45449	14.2244	0.211129	6.66667	160
31-08-2022	Kylören	Offshore	4	Seawater	KOW4	63.53392	19.76141	426.25	15	3.48523	13.8944	0.177419	10	110
31-08-2022	Kylören	Offshore	5	Seawater	KOW5	63.53349	19.76030	426.167	15.1	3.4857	13.9965	0.170323

## Sheet: SupplementaryTable2
Supplementary Table 2 Filtered quality reads processed using NGSpeciesID pipeline
Raw reads	Fasta_file_name	Sample_ID	Location	Raw good quality reads (Q>9)	Filtered reads (1,2-1,8 kbp)	Final reads used for consensus creation	Coverage (%)
4849304	Coast_NP20.5.fastq	KIW2	Inshore water	229123	206423	178571	77.9367
	Coast_NP21A.fastq	KMW2	Meadow water	248313	222872	191008	76.9223
	Coast_NP21B.fastq	KOW2	Offshore water	217506	201940	175410	80.6461
	Coast_NP30.5.fastq	KIW3	Inshore water	60908	54620	46960	77.0999
	Coast_NP31A.fastq	KMW3	Meadow water	208750	181828	154069	73.8055
	Coast_NP31B.fastq	KOW3	Offshore water	268182	251989	217310	81.0308
	Coast_NP40.5.fastq	KIW4	Inshore water	243788	223625	188137	77.1724
	Coast_NP41A.fastq	KMW4	Meadow water	85837	77254	66583	77.5691
	Coast_NP41B.fastq	KOW4	Offshore water	37943	32829	28571	75.2998
	Coast_NPS21A.fastq	KM1	Macrophytes	168302	154551	116769	69.3806
	Coast_NPS31A.fastq	KM2	Macrophytes	33957	30079	23421	68.9725
	Coast_NPS41A.fastq	KM3	Macrophytes	213309	200608	159928	74.9748
	Coast_P20.5.fastq	RIW2	Inshore water	177383	156116	121244	68.3515
	Coast_P21A.fastq	RMW2	Meadow water	228241	203999	172347	75.511
	Coast_P21B.fastq	ROW2	Offshore water	46613	41666	35240	75.6012
	Coast_P30.5.fastq	RIW3	Inshore water	56677	50577	41958	74.03
	Coast_P31A.fastq	RMW3	Meadow water	216704	191469	163508	75.4522
	Coast_P31B.fastq	ROW3	Offshore water	49696	44439	37544	75.5473
	Coast_P40.5.fastq	RIW4	Inshore water	221020	202061	156707	70.9017
	Coast_P41A.fastq	RMW4	Meadow water	92709	84466	65706	70.8734
	Coast_P41B.fastq	ROW4	Offshore water	18155	16526	13839	76.2269
	Coast_PS21A.fastq	RM1	Macrophytes	43642	39374	31334	71.7978
	Coast_PS31A.fastq	RM2	Macrophytes	13977	12631	10297	73.671
	Coast_PS41A.fastq	RM3	Macrophytes	33080	29109	23468	70.9432
		Mean:		133909	121294	100830	74.5716
		Min:		13977	12631	10297	68.3515
		Max:		268182	251989	217310	81.0308
		Total:		3213815	2911051	2419929
					Retained seqs:	0.499026

## Sheet: SupplementaryTable3
Supplementary Table 3 OTU abundance and taxonomy table
OTU_ID	KIW2	KMW2	KOW2	KIW3	KMW3	KOW3	KIW4	KMW4	KOW4	KM1	KM2	KM3	RIW2	RMW2	ROW2	RIW3	RMW3	ROW3	RIW4	RMW4	ROW4	RM1	RM2	RM3	OTU_ID	Domain	Phylum	Class	Order	Family	Genus	X7
OTU_1	861	1447	892	443	1115	1040	2160	469	125	1332	286	3097	33	647	125	204	801	150	169	226	34	793	360	984	OTU_1	EF471652.1.1427Bacteria	Proteobacteria	Alphaproteobacteria	Rhodobacterales	Rhodobacteraceae	Pseudorhodobacter	uncultured
OTU_100036	2	4	3	2	1	2	1	1	1	20	5	9	0	2	1	0	6	0	0	7	0	43	0	26	OTU_100036	GQ441207.1.1500Bacteria	Proteobacteria	Gammaproteobacteria	Xanthomonadales	Xanthomonadaceae	Silanimonas	uncultured
OTU_100702	1	6	2	1	7	4	12	2	1	38	10	45	0	8	1	9	16	7	3	7	0	39	17	40	OTU_100702	KC189647.1.1445Bacteria	Proteobacteria	Alphaproteobacteria	Micavibrionales	uncultured	uncultured
OTU_10079	1584	1290	861	272	857	1089	1194	482	206	197	78	358	240	815	150	149	871	195	427	235	73	42	10	34	OTU_10079	EU801852.1.1522Bacteria	Verrucomicrobiota	Verrucomicrobiae	Opitutales	Opitutaceae	Cephaloticoccus	uncultured
OTU_101037	18	31	45	13	66	41	54	19	11	63	11	77	0	80	28	14	38	36	0	4	12	0	0	0	OTU_101037	X90641.1.1495Bacteria	Cyanobacteria	Cyanobacteriia	Chloroplast	Mantoniella
OTU_1025	5	1	2	1	2	2	4	2	2	58	14	35	168	83	16	28	14	28	157	118	10	3	0	4	OTU_1025	JN023476.1.1492Bacteria	Proteobacteria	Gammaproteobacteria	Steroidobacterales	Steroidobacteraceae	uncultured	uncultured
OTU_10269	29	12	5	8	12	8	11	3	0	14	12	21	15	19	7	6	37	10	11	12	3	2	1	3	OTU_10269	AF526927.1.1480Bacteria	Proteobacteria	Gammaproteobacteria	CHAB-XI-27	uncultured
OTU_103229	6	9	5	0	5	2	0	2	0	144	7	49	22	20	1	10	11	1	37	49	0	13	1	7	OTU_103229	JF830211.1.1493Bacteria	Planctomycetota	Planctomycetes	Pirellulales	Pirellulaceae	Pirellula	bacterium
OTU_104869	2604	2209	1895	588	1918	2261	1424	681	232	3744	454	2154	2156	2255	435	560	2369	452	2399	985	116	1390	393	1251	OTU_104869	FPLS01007125.18.1278Bacteria	Proteobacteria	Gammaproteobacteria	Burkholderiales	Comamonadaceae	uncultured	metagenome
OTU_10582	231	269	208	82	199	276	304	77	40	4	2	10	4	198	50	38	262	51	23	32	19	0	1	0	OTU_10582	FJ517067.1.1451Bacteria	Proteobacteria	Alphaproteobacteria	Defluviicoccales	uncultured	uncultured
OTU_106	26	45	8	12	27	9	24	22	2	9	1	0	16	16	5	10	29	4	13	3	0	1	2	0	OTU_106	MF429926.1.2488Bacteria	Proteobacteria	Gammaproteobacteria	Diplorickettsiales	Diplorickettsiaceae	Rickettsiella	Coxiellaceae
OTU_1061	193	250	128	45	149	156	174	82	20	17	6	28	331	131	17	46	102	29	662	48	9	4	15	4	OTU_1061	JX223358.1.1513Bacteria	Bdellovibrionota	Bdellovibrionia	Bacteriovoracales	Bacteriovoracaceae	Bacteriovorax	uncultured
OTU_106371	187	99	78	20	71	100	84	47	11	6	2	17	36	90	24	11	109	18	9	15	10	0	1	0	OTU_106371	HM446087.1.1415Bacteria	Planctomycetota	Phycisphaerae	Phycisphaerales	Phycisphaeraceae	CL500-3	uncultured
OTU_1068	46	45	26	9	21	18	5	8	6	332	17	139	44	35	4	16	38	12	16	18	5	10	3	1	OTU_1068	JF733411.1.1504Bacteria	Proteobacteria	Gammaproteobacteria	Burkholderiales	T34	uncultured
OTU_107	0	18	0	0	6	0	0	1	0	215	19	284	48	7	3	9	2	2	107	37	1	45	13	69	OTU_107	KU646494.123165.124651Bacteria	Cyanobacteria	Cyanobacteriia	Chloroplast	Closterium
OTU_1072	72	107	90	39	95	78	126	40	11	50	16	109	3	146	21	15	133	29	1	12	8	1	6	0	OTU_1072	KF911303.1.1464Bacteria	Bdellovibrionota	Bdellovibrionia	Bacteriovoracales	Bacteriovoracaceae	Peredibacter	uncultured
OTU_107313	27	29	20	3	16	32	35	12	5	2	0	12	19	56	13	21	59	14	81	43	11	2	0	4	OTU_107313	KX172358.1.1405Bacteria	Proteobacteria	Alphaproteobacteria	Rhizobiales	KF-JG30-B3	uncultured
OTU_10737	214	184	236	58	226	247	414	77	45	106	34	252	1	248	43	31	265	67	6	23	18	5	0	10	OTU_10737	KF771563.1.1444Bacteria	Proteobacteria	Alphaproteobacteria	Puniceispirillales	uncultured	uncultured
OTU_107603	859	1469	1067	346	1062	1260	746	355	125	663	145	478	1060	1369	311	401	1190	308	1508	677	97	251	104	186	OTU_107603	JN571080.1.1444Bacteria	Proteobacteria	Gammaproteobacteria	Burkholderiales	Comamonadaceae	Delftia	Burkholderiales
OTU_108225	70	55	39	11	28	47	55	17	1	41	11	21	73	75	12	18	57	14	60	38	7	11	2	8	OTU_108225	EU800974.1.1502Bacteria	Proteobacteria	Gammaproteobacteria	Legionellales	Legionellaceae	Legionella	uncultured
OTU_10830	3	6	2	2	3	3	6	2	0	12	4	28	308	242	57	134	70	52	807	395	38	6	0	16	OTU_10830	JN656804.1.1488Bacteria	Bacteroidota	Bacteroidia	Chitinophagales	Chitinophagaceae	Ferruginibacter	uncultured
OTU_10894	0	0	0	0	4	0	6	0	0	0	0	0	80	15	2	4	0	0	188	30	0	0	0	0	OTU_10894	GU127778.1.1489Bacteria	Nitrospirota	4/29/2001	uncultured
OTU_1099	0	12	3	1	7	1	0	1	0	129	6	56	0	5	2	1	3	0	0	1	0	20	0	1	OTU_1099	AP018509.3023.4507Bacteria	Proteobacteria	Alphaproteobacteria	Rickettsiales	Mitochondria	Nitzschia
OTU_11	1	11	0	0	12	5	7	1	0	208	36	233	0	5	0	0	1	1	0	6	2	28	7	26	OTU_11	LC349735.1.1521Bacteria	Bacteroidota	Bacteroidia	Cytophagales	Cyclobacteriaceae	uncultured	Aquiflexum
OTU_1103	14	5	2	2	2	8	4	0	1	2341	316	1002	1	2	2	1	6	1	0	2	1	149	1291	1	OTU_1103	KC668463.1.1503Bacteria	Proteobacteria	Gammaproteobacteria	Pseudomonadales	Saccharospirillaceae	uncultured	uncultured
OTU_11071	4	12	4	3	7	1	17	3	0	8	3	25	7	4	0	4	7	1	5	4	0	0	1	3	OTU_11071	KY225736.1.1400Bacteria	Bdellovibrionota	Bdellovibrionia	Bacteriovoracales	Bacteriovoracaceae	Peredibacter	uncultured
OTU_111	1741	1540	1350	384	1284	1676	918	641	236	104	22	130	19	553	120	134	884	123	13	84	72	7	2	5	OTU_111	HM127827.1.1449Bacteria	Planctomycetota	Planctomycetes	Pirellulales	Pirellulaceae	uncultured	uncultured
OTU_11103	164	206	155	92	207	178	328	81	21	75	24	186	3	112	23	24	124	40	19	22	9	61	30	78	OTU_11103	LGIC01000003.74184.75628Bacteria	Proteobacteria	Alphaproteobacteria	Rhodobacterales	Rhodobacteraceae	Pseudorhodobacter	Pseudorhodobacter
OTU_11211	202	217	201	49	171	280	181	56	32	65	13	36	43	148	27	44	169	22	35	23	13	12	2	7	OTU_11211	HM128461.1.1438Bacteria	Bacteroidota	Bacteroidia	Flavobacteriales	Flavobacteriaceae	Flavobacterium	uncultured
OTU_11275	179	177	226	34	127	283	132	49	35	18	6	45	2	33	15	5	83	9	1	2	4	1	1	1	OTU_11275	FPLK01000319.6.1474Bacteria	Bacteroidota	Kapabacteria	Kapabacteriales	metagenome
OTU_113509	0	1	1	0	0	2	1	0	1	5	2	32	1	2	0	1	0	9	2	3	0	12	6	35	OTU_113509	KC189718.1.1425Bacteria	Proteobacteria	Alphaproteobacteria	Caulobacterales	Caulobacteraceae	Asticcacaulis	uncultured
OTU_11364	8	19	6	4	3	6	15	11	0	47	11	124	4	12	2	2	15	0	10	4	0	52	19	89	OTU_11364	KC189717.1.1448Bacteria	Proteobacteria	Alphaproteobacteria	Micavibrionales	uncultured	uncultured
OTU_113793	11	27	9	6	22	5	17	7	2	18	7	41	2	9	4	2	24	3	9	1	2	7	3	16	OTU_113793	KC189769.1.1463Bacteria	Proteobacteria	Alphaproteobacteria	Rickettsiales	Rickettsiaceae	Candidatus
OTU_11397	241	109	110	39	79	114	96	39	12	94	10	87	40	105	35	26	76	27	22	22	7	19	0	1	OTU_11397	HE648193.1.1495Bacteria	Proteobacteria	Gammaproteobacteria	Ga0077536	uncultured
OTU_11458	517	661	622	172	481	733	630	201	97	28	11	23	257	708	144	220	670	159	594	393	66	4	5	2	OTU_11458	HM446120.1.1440Bacteria	Actinobacteriota	Actinobacteria	Frankiales	Sporichthyaceae	uncultured
OTU_1150	8	21	3	4	0	8	15	0	2	0	0	1	801	28	4	5	9	4	1431	26	4	0	0	0	OTU_1150	AB754051.1.1470Bacteria	Verrucomicrobiota	Omnitrophia	Omnitrophales	Omnitrophaceae	Candidatus
OTU_11501	2	6	1	4	6	4	12	1	1	91	17	120	0	2	2	0	4	0	2	10	0	16	6	11	OTU_11501	JN001489.1.1467Bacteria	Verrucomicrobiota	Verrucomicrobiae	Verrucomicrobiales	Rubritaleaceae	Haloferula	Haloferula
OTU_1155	2259	666	1105	257	614	1541	620	283	305	289	29	185	22	218	45	86	285	54	13	32	20	129	4	7	OTU_1155	EU802174.1.1498Bacteria	Proteobacteria	Gammaproteobacteria	Pseudomonadales	Porticoccaceae	SAR92
OTU_11553	5	14	5	3	5	2	6	4	1	72	19	78	8	8	4	4	10	1	20	27	0	7	1	10	OTU_11553	HE650095.1.1432Bacteria	Gemmatimonadota	Gemmatimonadetes	Gemmatimonadales	Gemmatimonadaceae	uncultured	uncultured
OTU_1157	34	20	21	6	11	16	25	11	3	12	10	77	0	40	1	4	23	6	3	11	6	4	0	0	OTU_1157	DQ337041.1.1514Bacteria	Verrucomicrobiota	Verrucomicrobiae	Pedosphaerales	Pedosphaeraceae	DEV114	uncultured
OTU_1157364	1	8	32	3	27	29	3	5	2	4	1	9	0	98	34	7	4	35	0	28	18	0	1	0	OTU_1157364	KF596582.1.1456Bacteria	Cyanobacteria	Cyanobacteriia	Chloroplast	uncultured
OTU_1158456	23	27	16	2	36	36	24	0	4	1	2	1	0	14	2	1	5	1	2	6	3	0	1	0	OTU_1158456	HM856522.1.1435Bacteria	Actinobacteriota	Actinobacteria	Frankiales	Sporichthyaceae	hgcI
OTU_1167157	17	23	46	8	26	27	50	12	5	21	5	34	17	30	9	8	38	8	95	27	3	1	0	18	OTU_1167157	FPLS01027442.10.1482Bacteria	Proteobacteria	Alphaproteobacteria	Acetobacterales	Acetobacteraceae	uncultured	metagenome
OTU_116749	37	10	13	2	10	21	11	5	3	623	60	316	0	8	0	1	11	0	1	20	3	18	0	6	OTU_116749	KC424668.1.1510Bacteria	Proteobacteria	Gammaproteobacteria	Pseudomonadales	Halieaceae	Halioglobus	uncultured
OTU_117456	2459	2235	2878	597	1840	3520	2044	831	499	96	27	149	128	1439	294	290	1769	341	394	338	141	5	3	4	OTU_117456	HM129651.1.1444Bacteria	Actinobacteriota	Acidimicrobiia	Microtrichales	Ilumatobacteraceae	CL500-29
OTU_117578	8	13	5	0	7	5	5	2	1	57	9	27	0	3	0	0	4	0	2	3	0	12	2	2	OTU_117578	FPLP01008421.16.1496Bacteria	Planctomycetota	Planctomycetes	Pirellulales	Pirellulaceae	Pirellula	metagenome
OTU_1176366	0	8	0	0	3	1	0	0	0	50	6	61	0	2	0	0	0	0	0	5	1	3	1	7	OTU_1176366	LC349735.1.1521Bacteria	Bacteroidota	Bacteroidia	Cytophagales	Cyclobacteriaceae	uncultured	Aquiflexum
OTU_1176393	48	51	67	16	23	67	76	21	7	4	0	3	0	38	7	1	16	5	0	1	3	0	0	0	OTU_1176393	KF285533.31901.33470Bacteria	Cyanobacteria	Cyanobacteriia	Chloroplast	Ostreococcus
OTU_1177373	30	47	33	12	47	51	42	11	5	133	23	242	5	15	10	5	16	3	18	17	0	36	6	46	OTU_1177373	LC350019.1.1409Bacteria	Proteobacteria	Alphaproteobacteria	Sphingomonadales	Sphingomonadaceae	Sandarakinorhabdus	Sandarakinorhabdus
OTU_11791	3	13	2	1	14	5	4	2	3	257	48	195	0	0	0	1	1	0	0	64	0	9	1	27	OTU_11791	JX391502.1.1485Bacteria	Bacteroidota	Bacteroidia	Cytophagales	Cyclobacteriaceae	uncultured	uncultured
OTU_11831	144	204	185	45	171	201	219	70	14	31	10	65	81	110	25	26	71	32	408	101	9	4	3	19	OTU_11831	KY190589.1.1411Bacteria	Proteobacteria	Alphaproteobacteria	Reyranellales	Reyranellaceae	Reyranella	uncultured
OTU_118311	1	4	0	1	0	1	1	0	0	20	4	41	9	2	0	0	0	1	29	10	0	0	0	1	OTU_118311	HQ111161.1.1518Bacteria	Myxococcota	Polyangia	Polyangiales	Polyangiaceae	Pajaroellobacter	uncultured
OTU_1186204	29	43	18	11	54	33	60	19	5	12	1	35	7	44	17	9	46	12	50	21	3	9	2	11	OTU_1186204	KP686950.1.1408Bacteria	Proteobacteria	Alphaproteobacteria	Rhizobiales	Beijerinckiaceae	alphaI
OTU_118990	181	284	306	61	224	374	267	97	54	1	1	10	1	166	34	40	114	28	0	11	9	0	2	0	OTU_118990	KP410311.1.1482Bacteria	Bacteroidota	Bacteroidia	Flavobacteriales	Cryomorphaceae	uncultured	uncultured
OTU_119	967	964	3007	197	777	3335	863	335	431	211	87	376	78	1651	274	265	1786	323	130	217	96	12	9	4	OTU_119	EU800890.1.1463Bacteria	Chloroflexi	SL56
OTU_11958	0	5	19	0	1	0	2	1	0	38	15	18	0	0	0	0	0	0	1	1	0	1	0	3	OTU_11958	LC215277.1.1418Bacteria	Cyanobacteria	Cyanobacteriia	Leptolyngbyales	Leptolyngbyaceae	Leptolyngbya
OTU_121300	2	7	1	2	4	4	9	2	0	43	4	35	0	1	1	0	2	0	0	5	0	7	1	5	OTU_121300	DQ376570.1.1460Bacteria	Proteobacteria	Alphaproteobacteria	Rhodobacterales	Rhodobacteraceae	Rhodobacter	uncultured
OTU_121468	12	13	20	3	9	23	10	1	2	0	0	4	0	5	0	2	2	2	0	1	1	0	0	0	OTU_121468	DQ071122.1.1443Bacteria	Bacteroidota	Bacteroidia	Sphingobacteriales	NS11-12
OTU_12166	27	44	61	4	23	65	26	16	7	11	4	19	1	49	11	4	48	6	8	4	4	0	0	0	OTU_12166	FPLS01005365.1.1299Bacteria	Bacteroidota	Bacteroidia	Chitinophagales	uncultured	metagenome
OTU_12229	87	180	125	58	156	213	352	52	17	276	147	1105	0	28	7	16	28	15	6	8	2	31	16	44	OTU_12229	KF827099.1.1400Bacteria	Proteobacteria	Alphaproteobacteria	Caulobacterales	Hyphomonadaceae	Hyphomonas	uncultured
OTU_1225	30	80	18	22	54	15	110	29	4	7	0	5	112	39	9	11	34	12	298	27	0	0	1	0	OTU_1225	MF113560.1.1439Bacteria	Campylobacterota	Campylobacteria	Campylobacterales	Arcobacteraceae	Pseudarcobacter	uncultured
OTU_122653	48	54	34	8	50	50	48	13	7	25	6	17	3	48	15	6	91	14	10	9	9	2	0	1	OTU_122653	JN087915.1.1485Bacteria	Gemmatimonadota	Gemmatimonadetes	Gemmatimonadales	Gemmatimonadaceae	uncultured	uncultured
OTU_122813	829	883	545	173	647	702	468	362	103	309	49	187	98	591	105	127	717	102	78	142	59	21	5	5	OTU_122813	KP686910.1.1447Bacteria	Planctomycetota	Planctomycetes	Pirellulales	Pirellulaceae	uncultured	uncultured
OTU_12290	72	86	82	32	62	81	130	40	6	47	16	117	70	110	34	43	120	26	351	91	9	2	4	57	OTU_12290	FPLS01027442.10.1482Bacteria	Proteobacteria	Alphaproteobacteria	Acetobacterales	Acetobacteraceae	uncultured	metagenome
OTU_123275	4	9	2	1	5	11	4	0	0	54	7	21	1	2	1	0	1	1	0	7	0	13	2	8	OTU_123275	JQ579967.1.1485Bacteria	Planctomycetota	Planctomycetes	Pirellulales	Pirellulaceae	Rhodopirellula	uncultured
OTU_1237614	10	3	2	1	0	0	3	1	1	4	1	4	38	10	2	5	9	3	37	17	1	0	0	0	OTU_1237614	FJ538157.1.1503Bacteria	Proteobacteria	Gammaproteobacteria	Burkholderiales	Nitrosomonadaceae	GOUTA6	uncultured
OTU_1239682	28	27	17	7	35	31	35	6	6	67	27	183	3	18	2	6	12	4	9	15	1	17	6	31	OTU_1239682	HQ222277.1.1515Bacteria	Proteobacteria	Alphaproteobacteria	Sphingomonadales	Sphingomonadaceae	Novosphingobium	Novosphingobium
OTU_124563	8	8	6	2	8	15	23	0	0	2	0	9	0	9	0	0	7	4	0	0	1	1	0	1	OTU_124563	GBFP01016984.232.1665Bacteria	Proteobacteria	Alphaproteobacteria	Rhodobacterales	Rhodobacteraceae	Roseibacterium	marine
OTU_125	4106	7905	5775	2185	6226	7136	4218	1917	707	276	150	466	5031	9785	1819	2223	10225	1822	7124	2747	337	183	155	117	OTU_125	JF697413.1.1494Bacteria	Proteobacteria	Gammaproteobacteria	Burkholderiales	Comamonadaceae	Limnohabitans	uncultured
OTU_1253	344	614	383	109	568	441	556	185	64	138	43	339	412	766	173	244	660	181	1690	730	79	46	24	99	OTU_1253	DQ450165.1.1450Bacteria	Proteobacteria	Alphaproteobacteria	Rhizobiales	Beijerinckiaceae	alphaI
OTU_1265835	14	24	39	5	24	52	25	10	8	7	1	9	0	14	2	4	6	1	0	1	0	0	0	0	OTU_1265835	DQ071122.1.1443Bacteria	Bacteroidota	Bacteroidia	Sphingobacteriales	NS11-12
OTU_12675	256	175	217	36	169	215	90	48	27	171	35	156	21	338	69	53	343	63	9	39	17	27	1	3	OTU_12675	KX504375.1.1448Bacteria	Planctomycetota	Phycisphaerae	Phycisphaerales	Phycisphaeraceae	CL500-3	uncultured
OTU_128	235	150	44	25	98	52	65	41	8	984	67	247	132	21	8	12	25	10	123	78	5	89	0	12	OTU_128	JQ327969.1.1508Bacteria	Planctomycetota	vadinHA49	uncultured
OTU_12840	1	4	0	0	2	1	5	0	0	4	0	18	133	6	6	19	12	5	214	42	0	1	1	5	OTU_12840	JN397826.1.1428Bacteria	Bacteroidota	Bacteroidia	Cytophagales	Spirosomaceae	Flectobacillus	uncultured
OTU_12928	2	2	0	0	0	1	2	0	0	0	0	0	111	4	1	0	2	0	250	1	0	0	0	0	OTU_12928	FJ437903.1.1539Bacteria	Verrucomicrobiota	Omnitrophia	Omnitrophales	Omnitrophaceae	Candidatus
OTU_1300	0	4	1	0	0	3	9	1	2	1	0	0	128	20	7	3	33	0	278	39	0	3	0	4	OTU_1300	LK392926.1.1409Bacteria	Fibrobacterota	Fibrobacteria	Fibrobacterales	Fibrobacteraceae	uncultured	uncultured
OTU_131	3333	3084	3882	717	2571	4608	2558	1041	670	104	24	182	141	1965	393	375	2575	423	490	443	187	7	10	4	OTU_131	HM129651.1.1444Bacteria	Actinobacteriota	Acidimicrobiia	Microtrichales	Ilumatobacteraceae	CL500-29
OTU_1310	6	14	10	1	9	11	7	1	1	2	2	6	251	111	17	98	43	34	537	218	7	1	0	3	OTU_1310	HQ119955.1.1498Bacteria	Bacteroidota	Bacteroidia	Chitinophagales	Chitinophagaceae	Edaphobaculum	uncultured
OTU_1319	2539	2797	1114	811	2239	1977	6544	1428	339	40	27	90	2	3175	617	781	2797	740	5	213	426	7	17	8	OTU_1319	AACY020468607.261.1725Bacteria	Proteobacteria	Alphaproteobacteria	SAR11
OTU_1328999	454	528	716	116	484	888	387	215	117	139	30	191	16	207	44	35	296	59	18	46	14	3	1	5	OTU_1328999	HM856503.1.1407Bacteria	Cyanobacteria	Cyanobacteriia	Synechococcales	Cyanobiaceae	Cyanobium
OTU_133103	45	54	64	23	47	63	83	24	6	104	18	261	0	46	7	14	46	8	0	6	2	36	2	16	OTU_133103	AAMS01000001.322002.323444Bacteria	Proteobacteria	Alphaproteobacteria	Rhodobacterales	Rhodobacteraceae	Yoonia-Loktanella	Loktanella
OTU_133249	44	157	218	22	103	208	102	66	32	2854	661	6324	20	544	132	51	253	68	80	159	25	982	132	503	OTU_133249	JF733404.1.1445Bacteria	Cyanobacteria	Cyanobacteriia	Chloroplast	uncultured
OTU_1350	740	1056	1102	243	857	1295	1293	391	201	33	7	54	852	1012	241	360	858	264	1790	770	93	4	4	12	OTU_1350	FN668082.1.1487Bacteria	Bacteroidota	Bacteroidia	Chitinophagales	Chitinophagaceae	Sediminibacterium	uncultured
OTU_135053	1	4	0	0	1	1	3	0	0	31	4	53	10	3	1	0	2	0	21	13	0	0	0	0	OTU_135053	HG917763.1.1478Bacteria	Myxococcota	Polyangia	Polyangiales	Phaselicystidaceae	Phaselicystis	uncultured
OTU_1357	8388	10139	12141	2164	9143	15504	8045	3420	1891	3728	589	3519	133	3216	724	482	4453	727	228	518	282	128	49	121	OTU_1357	AB154316.1.1408Bacteria	Cyanobacteria	Cyanobacteriia	Synechococcales	Cyanobiaceae	Cyanobium
OTU_13577	35	47	122	13	49	97	52	26	10	235	26	77	167	26	5	26	35	9	374	92	4	28	3	57	OTU_13577	LC151466.1.1465Bacteria	Cyanobacteria	Cyanobacteriia	Cyanobacteriales	Microcystaceae	Snowella
OTU_136	1180	999	1234	321	939	1521	865	345	134	67	7	45	2	259	56	63	271	59	2	13	15	7	2	2	OTU_136	FJ516858.1.1490Bacteria	Bacteroidota	Bacteroidia	Flavobacteriales	Flavobacteriaceae	NS3a
OTU_136454	17	27	16	7	20	18	52	6	1	51	10	95	0	19	1	10	30	6	2	12	0	39	27	27	OTU_136454	JX222231.1.1419Bacteria	Proteobacteria	Alphaproteobacteria	Rhodobacterales	Rhodobacteraceae	Pseudorhodobacter	uncultured
OTU_13707	3	5	1	47	3	4	6	2	0	931	3	13	1	0	2	6	0	0	6	9	0	2	1	5	OTU_13707	FP102343.3207.4695Bacteria	Cyanobacteria	Cyanobacteriia	Chloroplast	Ectocarpus
OTU_137081	16	17	24	4	14	31	23	8	5	4	0	8	0	9	0	5	8	1	0	0	0	0	0	0	OTU_137081	DQ071122.1.1443Bacteria	Bacteroidota	Bacteroidia	Sphingobacteriales	NS11-12
OTU_1372	324	464	872	126	329	928	411	140	120	75	26	147	0	498	124	89	615	154	0	69	60	3	3	6	OTU_1372	FPLP01002708.17.1513Bacteria	Bacteroidota	Bacteroidia	Flavobacteriales	Cryomorphaceae	uncultured	metagenome
OTU_13743	0	6	1	1	5	0	0	3	0	144	19	113	0	1	0	1	0	0	1	4	0	5	0	1	OTU_13743	FJ516814.1.1486Bacteria	Bacteroidota	Bacteroidia	Cytophagales	Microscillaceae	uncultured	uncultured
OTU_13809	2	7	0	0	9	2	1	2	0	155	20	60	0	0	0	2	3	0	0	10	0	11	0	7	OTU_13809	KR095257.1.1521Bacteria	Planctomycetota	OM190	uncultured
OTU_13827	11	25	28	9	23	31	37	14	6	0	0	3	3	19	5	5	15	3	8	4	1	0	0	0	OTU_13827	KC009857.1.1407Bacteria	Proteobacteria	Alphaproteobacteria	uncultured	uncultured
OTU_13887	103	114	111	40	107	163	194	51	15	37	8	77	0	105	13	21	106	17	1	9	12	7	4	8	OTU_13887	KJ590546.1.1430Bacteria	Proteobacteria	Alphaproteobacteria	Rhodobacterales	Rhodobacteraceae	uncultured	uncultured
OTU_139542	22	35	21	2	16	48	12	4	1	5	1	3	15	3	4	3	23	2	12	11	2	0	0	0	OTU_139542	JX406239.1.1489Bacteria	Planctomycetota	Planctomycetes	Isosphaerales	Isosphaeraceae	uncultured	uncultured
OTU_13994	538	803	601	229	713	689	1014	231	87	513	88	1259	1	469	89	145	552	95	6	58	33	193	42	96	OTU_13994	HQ413094.1.1313Bacteria	Proteobacteria	Alphaproteobacteria	Rhodobacterales	Rhodobacteraceae	Yoonia-Loktanella	Loktanella
OTU_14	91	47	34	22	28	37	45	9	6	2	2	1	0	22	4	1	27	12	0	4	2	0	0	1	OTU_14	KX817994.1.1489Bacteria	Proteobacteria	Gammaproteobacteria	Francisellales	Francisellaceae	[Caedibacter]
OTU_140710	385	229	186	69	152	195	190	59	25	386	68	300	406	400	72	100	315	118	328	290	37	32	12	28	OTU_140710	EU800310.1.1498Bacteria	Proteobacteria	Gammaproteobacteria	Burkholderiales	TRA3-20	uncultured
OTU_141026	634	498	329	119	419	418	374	150	51	225	39	121	3696	598	114	168	443	150	2962	436	48	193	54	96	OTU_141026	JF833705.1.1503Bacteria	Proteobacteria	Gammaproteobacteria	Burkholderiales	Methylophilaceae	Methylotenera	uncultured
OTU_14119	14	6	5	3	12	10	29	7	1	10	2	106	0	12	0	6	9	1	13	8	2	0	1	3	OTU_14119	KC331445.1.1463Bacteria	Proteobacteria	Alphaproteobacteria	Rickettsiales	Rickettsiaceae	uncultured	uncultured
OTU_1412	167	146	104	36	116	104	134	29	8	119	12	95	7816	174	32	60	145	29	6349	205	14	122	27	46	OTU_1412	JN656776.1.1499Bacteria	Proteobacteria	Gammaproteobacteria	Burkholderiales	Methylophilaceae	Methylotenera	uncultured
OTU_14124	0	12	3	5	5	3	9	5	0	127	27	196	0	11	1	1	6	3	0	8	0	27	14	24	OTU_14124	FJ660593.1.1482Bacteria	Bacteroidota	Bacteroidia	Chitinophagales	Saprospiraceae	uncultured	uncultured
OTU_1419	1	3	1	1	2	0	4	0	0	0	0	0	62	2	1	0	1	0	21	3	0	0	0	0	OTU_1419	HM128613.1.1456Bacteria	Proteobacteria	Gammaproteobacteria	Coxiellales	Coxiellaceae	Coxiella	uncultured
OTU_142	2870	2021	1316	513	1628	1588	1601	672	193	1071	106	554	7925	2471	485	619	2064	590	6066	1745	173	1988	470	625	OTU_142	LC124528.1.1460Bacteria	Proteobacteria	Gammaproteobacteria	Burkholderiales	Methylophilaceae	Methylotenera	uncultured
OTU_142537	29	34	32	11	42	42	60	15	3	113	19	185	0	17	1	4	21	3	6	13	2	30	5	56	OTU_142537	FPLK01002872.10.1454Bacteria	Proteobacteria	Alphaproteobacteria	Rhodobacterales	Rhodobacteraceae	uncultured	metagenome
OTU_142768	11	29	22	5	18	18	31	7	1	6	2	7	2	4	1	3	8	1	0	1	0	2	2	3	OTU_142768	EU580475.1.1421Bacteria	Proteobacteria	Alphaproteobacteria	Rhodobacterales	Rhodobacteraceae	uncultured	uncultured
OTU_143479	31	50	56	12	13	69	27	27	6	0	1	2	1	29	12	2	12	3	0	5	2	0	0	0	OTU_143479	KM462870.74549.76042Bacteria	Cyanobacteria	Cyanobacteriia	Chloroplast	Marsupiomonas
OTU_1446395	14	14	30	5	10	31	11	5	4	0	0	0	0	6	1	0	2	2	0	0	0	0	0	0	OTU_1446395	FJ612299.1.1484Bacteria	Bacteroidota	Bacteroidia	Sphingobacteriales	NS11-12
OTU_1448	118	252	141	63	163	138	218	76	12	1497	356	2918	16	112	38	36	103	30	114	129	6	379	80	687	OTU_1448	KT361146.1.1478Bacteria	Proteobacteria	Alphaproteobacteria	Sphingomonadales	Sphingomonadaceae	Erythrobacter	uncultured
OTU_14571	0	10	1	4	6	5	0	3	0	234	55	283	0	3	0	0	10	0	0	28	0	125	19	73	OTU_14571	JFJP01001131.1070.2573Bacteria	Bacteroidota	Bacteroidia	Cytophagales	Amoebophilaceae	Candidatus
OTU_1462	1289	354	510	76	312	668	263	140	63	31	4	4	1	182	59	19	245	49	0	6	19	2	0	0	OTU_1462	GU145411.1.1485Bacteria	Bacteroidota	Bacteroidia	Flavobacteriales	NS9
OTU_14718	103	151	114	53	112	121	246	43	22	122	17	235	3	59	13	25	76	15	18	26	0	54	35	78	OTU_14718	EF471652.1.1427Bacteria	Proteobacteria	Alphaproteobacteria	Rhodobacterales	Rhodobacteraceae	Pseudorhodobacter	uncultured
OTU_14739	18	45	25	1	23	29	2	13	5	13	2	8	4	132	18	13	69	19	6	11	9	31	1	0	OTU_14739	KU175380.1.1458Bacteria	Proteobacteria	Gammaproteobacteria	Burkholderiales	Chromobacteriaceae	Pseudogulbenkiania	Pseudogulbenkiania
OTU_14781	82	123	146	23	110	142	136	36	18	34	9	70	2	62	18	23	111	13	12	10	7	2	3	6	OTU_14781	DQ372730.1.1451Bacteria	Actinobacteriota	Actinobacteria	Corynebacteriales	Mycobacteriaceae	Mycobacterium	Mycobacterium
OTU_149999	18	30	23	10	19	20	41	3	3	9	2	28	5	19	5	3	18	4	8	12	0	2	3	9	OTU_149999	JF268389.1.1458Bacteria	Proteobacteria	Alphaproteobacteria	Rhizobiales	Rhizobiales
OTU_1506	55	137	77	36	83	86	68	36	11	253	38	242	0	88	39	6	122	25	0	21	9	76	18	11	OTU_1506	KC545744.1.1477Bacteria	Planctomycetota	Planctomycetes	Planctomycetales	Rubinisphaeraceae	uncultured	uncultured
OTU_15275	165	176	259	46	133	299	201	87	59	30	10	51	0	112	18	12	109	10	0	14	11	1	1	7	OTU_15275	AB015524.1.1488Bacteria	Bacteroidota	Rhodothermia	Rhodothermales	Rhodothermaceae	uncultured	uncultured
OTU_152796	16	16	9	7	9	7	17	7	0	140	18	131	6	19	4	6	12	4	6	8	0	17	6	9	OTU_152796	KP717457.1.1501Bacteria	Verrucomicrobiota	Verrucomicrobiae	Verrucomicrobiales	Rubritaleaceae	Luteolibacter	uncultured
OTU_1532	2	5	3	1	4	3	6	1	2	25	8	30	249	108	11	60	38	11	626	170	16	4	0	18	OTU_1532	JN656804.1.1488Bacteria	Bacteroidota	Bacteroidia	Chitinophagales	Chitinophagaceae	Ferruginibacter	uncultured
OTU_15360	7	4	0	2	8	2	1	0	0	3	0	0	152	6	2	4	15	3	136	12	1	3	0	2	OTU_15360	FJ375419.1.1471Bacteria	Proteobacteria	Gammaproteobacteria	Burkholderiales	Chromobacteriaceae	Paludibacterium	uncultured
OTU_1542379	42	61	73	13	37	99	52	18	15	1	0	1	0	24	2	7	17	8	0	1	1	0	0	0	OTU_1542379	FJ612299.1.1484Bacteria	Bacteroidota	Bacteroidia	Sphingobacteriales	NS11-12
OTU_1545	93	274	99	62	177	146	266	76	9	1377	352	3421	55	119	26	60	131	48	244	166	3	440	165	867	OTU_1545	HQ222279.1.1511Bacteria	Proteobacteria	Alphaproteobacteria	Sphingomonadales	Sphingomonadaceae	Novosphingobium	Novosphingobium
OTU_15451	0	1	0	0	0	0	3	0	0	2	0	2	30	10	4	2	4	6	59	12	2	0	0	0	OTU_15451	MEPS01000173.1634.3193Bacteria	Bdellovibrionota	Oligoflexia	0319-6G20	Bdellovibrionales
OTU_155609	19	22	25	7	16	27	24	8	7	7	2	13	11	35	12	11	28	11	17	10	8	0	0	6	OTU_155609	HM856436.1.1440Bacteria	Actinobacteriota	Acidimicrobiia	IMCC26256	uncultured
OTU_15573	2	4	3	3	5	4	17	3	0	3	0	3	5	14	1	2	26	0	3	3	0	1	0	0	OTU_15573	JQ726727.1.1421Bacteria	Proteobacteria	Alphaproteobacteria	Rickettsiales	Fokiniaceae	Candidatus
OTU_15604	5	8	6	0	13	3	6	2	1	17	5	7	12	16	0	5	19	3	9	35	3	2	0	2	OTU_15604	FPLP01004875.16.1519Bacteria	Planctomycetota	Planctomycetes	Pirellulales	Pirellulaceae	uncultured	metagenome
OTU_1561	708	1359	1078	179	678	1115	1393	618	143	51	16	56	1	1792	478	162	589	483	0	118	189	0	2	0	OTU_1561	JX016372.1.1426Bacteria	Cyanobacteria	Cyanobacteriia	Chloroplast	uncultured
OTU_1563	215	186	174	91	179	254	389	94	21	17	7	22	9	107	27	20	245	33	37	22	16	2	3	7	OTU_1563	ABHC01000021.58250.59742Bacteria	Proteobacteria	Alphaproteobacteria	Thalassobaculales	Thalassobaculaceae	Thalassobaculum	alpha
OTU_15631	3	11	3	5	5	3	6	2	0	18	3	9	107	6	0	2	16	1	62	10	0	0	0	0	OTU_15631	EU104063.1.1453Bacteria	Bacteroidota	Bacteroidia	Bacteroidales	Paludibacteraceae	Paludibacter	uncultured
OTU_15670	33	42	55	23	25	79	65	20	4	3	1	7	4	49	7	7	50	10	17	5	4	0	4	0	OTU_15670	CERR01049323.597.2107Bacteria	Margulisbacteria	marine
OTU_157	536	700	827	200	543	896	694	248	108	14	16	22	208	808	163	166	796	158	499	257	68	1	5	2	OTU_157	HM446120.1.1440Bacteria	Actinobacteriota	Actinobacteria	Frankiales	Sporichthyaceae	uncultured
OTU_15728	94	70	71	25	79	79	50	34	16	2	1	2	0	31	3	10	47	8	2	5	4	0	0	0	OTU_15728	JF727684.1.1452Bacteria	Proteobacteria	Alphaproteobacteria	Puniceispirillales	uncultured	uncultured
OTU_1577	4	4	1	5	3	3	21	1	0	66	9	90	0	0	0	0	2	0	0	2	0	1	0	6	OTU_1577	JF344537.1.1508Bacteria	Myxococcota	Polyangia	Polyangiales	Sandaracinaceae	uncultured	uncultured
OTU_15782	0	4	1	0	2	1	3	0	0	2	0	1	277	9	1	12	1	6	467	36	3	0	0	7	OTU_15782	AB754058.1.1441Bacteria	Bacteroidota	Bacteroidia	Bacteroidales	Prolixibacteraceae	BSV13	uncultured
OTU_1581	19	17	4	3	17	15	14	5	2	141	32	184	20	39	7	17	34	6	24	32	5	13	5	16	OTU_1581	KP687076.1.1472Bacteria	Verrucomicrobiota	Verrucomicrobiae	Verrucomicrobiales	Verrucomicrobiaceae	Prosthecobacter	uncultured
OTU_159197	23	18	13	2	17	16	21	2	3	15	5	19	1	8	0	5	11	4	0	1	1	2	1	5	OTU_159197	FPLS01030144.16.1482Bacteria	Proteobacteria	Alphaproteobacteria	AT-s3-44	metagenome
OTU_15958	451	493	347	94	411	439	255	207	64	167	28	110	72	349	54	83	407	68	61	112	43	9	9	6	OTU_15958	KP686910.1.1447Bacteria	Planctomycetota	Planctomycetes	Pirellulales	Pirellulaceae	uncultured	uncultured
OTU_159648	25	20	17	6	32	18	10	9	1	4	0	1	3	13	1	1	16	2	2	6	0	0	0	0	OTU_159648	KX172592.1.1449Bacteria	Planctomycetota	Planctomycetes	Pirellulales	Pirellulaceae	uncultured	uncultured
OTU_16095	2	5	2	0	2	3	11	2	0	81	20	70	11	8	2	3	5	0	26	33	0	5	0	6	OTU_16095	JN983628.1.1506Bacteria	Desulfobacterota	Desulfobulbia	Desulfobulbales	Desulfocapsaceae	uncultured	uncultured
OTU_16196	16	23	8	2	22	20	27	9	5	47	7	56	0	29	4	4	24	4	0	0	0	7	0	1	OTU_16196	ATZR02000050.52664.54183Bacteria	Verrucomicrobiota	Verrucomicrobiae	Verrucomicrobiales	Rubritaleaceae	Luteolibacter	Verrucomicrobia
OTU_16253	5	5	2	1	4	1	7	2	0	26	7	47	95	31	2	17	8	6	257	98	3	6	0	22	OTU_16253	KY287535.1.1440Bacteria	Verrucomicrobiota	Verrucomicrobiae	Pedosphaerales	Pedosphaeraceae	uncultured	uncultured
OTU_164179	0	6	0	1	0	2	2	0	0	2	0	3	62	0	1	2	4	0	137	23	0	0	0	7	OTU_164179	AB630512.1.1440Bacteria	Bacteroidota	Bacteroidia	Bacteroidales	Prolixibacteraceae	BSV13	uncultured
OTU_16497	183	310	308	57	222	338	349	116	37	178	26	170	34	777	175	129	626	141	68	69	70	39	23	25	OTU_16497	JN482025.1.1338Bacteria	Cyanobacteria	Cyanobacteriia	Chloroplast	uncultured
OTU_16520	7	42	28	3	85	35	29	30	3	2	5	18	1	22	6	1	9	6	5	4	2	0	1	0	OTU_16520	KP687227.1.1422Bacteria	Proteobacteria	Alphaproteobacteria	Holosporales	Holosporaceae	uncultured	uncultured
OTU_16565	17	7	12	4	9	10	3	4	0	114	10	60	0	2	5	6	7	0	1	3	0	98	18	29	OTU_16565	FJ612139.1.1486Bacteria	Proteobacteria	Gammaproteobacteria	Enterobacterales	Alteromonadaceae	Rheinheimera	uncultured
OTU_16594	115	182	77	47	182	105	287	96	9	15	7	12	6	103	21	7	112	28	4	14	3	0	0	7	OTU_16594	KF548203.1.1404Bacteria	Proteobacteria	Alphaproteobacteria	Rickettsiales	Mitochondria	uncultured
OTU_1660	301	305	261	54	191	332	131	75	30	175	42	140	14	229	47	59	193	35	52	29	8	22	2	10	OTU_1660	MF040472.1.1494Bacteria	Bacteroidota	Bacteroidia	Sphingobacteriales	NS11-12
OTU_16694	328	221	163	38	171	187	162	56	33	264	145	142	604	259	80	95	233	83	540	224	24	89	82	84	OTU_16694	KY445649.1.1490Bacteria	Proteobacteria	Gammaproteobacteria	Burkholderiales	Burkholderiaceae	Ralstonia	Ralstonia
OTU_16984	23	29	15	6	13	13	43	8	5	127	28	256	33	58	8	12	42	21	153	65	10	24	6	43	OTU_16984	JQ013361.1.1343Bacteria	Proteobacteria	Alphaproteobacteria	Rhizobiales	Hyphomicrobiaceae	uncultured	uncultured
OTU_16993	35	27	49	2	21	74	10	11	2	3	2	13	0	71	13	13	79	8	0	6	6	4	0	2	OTU_16993	JQ800937.1.1491Bacteria	Bacteroidota	Bacteroidia	Chitinophagales	Saprospiraceae	uncultured	uncultured
OTU_16998	1	2	1	0	0	0	1	0	0	0	0	1	64	28	10	11	7	7	197	62	3	0	0	0	OTU_16998	GU598741.1.1509Bacteria	Elusimicrobiota	Lineage
OTU_17	2674	2666	1069	720	2150	1314	2003	792	163	2404	374	902	19060	8518	1919	3191	4560	2020	20544	9795	901	208	365	367	OTU_17	EU800958.1.1497Bacteria	Proteobacteria	Gammaproteobacteria	Burkholderiales	Burkholderiaceae	Polynucleobacter	uncultured
OTU_1701	7	29	20	2	16	11	29	8	1	382	79	312	8	26	2	9	6	6	7	132	1	27	3	43	OTU_1701	AB795498.1.1475Bacteria	Bacteroidota	Bacteroidia	Bacteroidales	Prolixibacteraceae	uncultured	uncultured
OTU_1705	3277	2159	1495	600	1751	1780	1817	765	239	46	19	42	365	2038	342	365	2122	420	247	158	130	69	16	28	OTU_1705	FLOH01000147.105360.106881Bacteria	Proteobacteria	Gammaproteobacteria	Burkholderiales	Methylophilaceae	OM43
OTU_17103	1	15	4	5	11	5	25	1	1	38	13	103	0	16	0	3	7	2	0	8	1	12	5	20	OTU_17103	JF272159.1.1443Bacteria	Proteobacteria	Alphaproteobacteria	Micavibrionales	uncultured	uncultured
OTU_17152	52	57	41	6	54	38	26	21	3	12	1	7	16	46	15	10	43	12	34	30	6	1	1	0	OTU_17152	KF766784.1.1461Bacteria	Actinobacteriota	Thermoleophilia	Gaiellales	uncultured	uncultured
OTU_17216	47	96	59	33	72	64	117	26	9	352	95	565	80	125	31	59	82	29	406	118	20	27	11	64	OTU_17216	FJ612416.1.1451Bacteria	Proteobacteria	Alphaproteobacteria	Rhizobiales	Rhizobiales
OTU_173552	12	19	12	6	15	10	15	3	2	8	3	5	20	31	7	6	18	7	22	25	2	0	0	2	OTU_173552	KP686910.1.1447Bacteria	Planctomycetota	Planctomycetes	Pirellulales	Pirellulaceae	uncultured	uncultured
OTU_17356	42	79	102	15	76	114	81	39	23	19	8	72	1	28	10	3	58	11	1	8	5	4	0	0	OTU_17356	JQ732001.1.1424Bacteria	Bdellovibrionota	Bdellovibrionia	Bdellovibrionales	Bdellovibrionaceae	OM27
OTU_174800	37	14	5	1	10	11	9	2	0	2	0	1	1	6	1	0	9	0	0	0	0	0	0	0	OTU_174800	LC075347.1.1480Bacteria	Proteobacteria	Gammaproteobacteria	Pseudomonadales	OM182
OTU_1754	0	3	0	2	1	1	10	2	0	2	1	12	205	8	0	3	14	2	449	35	1	0	0	1	OTU_1754	LC124510.1.1487Bacteria	Desulfobacterota	Syntrophia	Syntrophales	Syntrophaceae	Syntrophus	uncultured
OTU_1767	1	2	0	3	1	2	2	1	0	8	2	21	8	5	2	3	5	3	37	23	2	0	2	7	OTU_1767	JQ825209.1.1479Bacteria	Acidobacteriota	Blastocatellia	Blastocatellales	Blastocatellaceae	Stenotrophobacter	uncultured
OTU_177	96	120	100	32	119	114	80	32	11	121	48	120	383	140	41	59	113	52	461	143	12	58	43	60	OTU_177	JF429267.1.1494Bacteria	Proteobacteria	Gammaproteobacteria	Burkholderiales	Comamonadaceae	Limnohabitans	uncultured
OTU_1783	1	6	0	0	2	0	3	1	0	71	18	141	4	3	1	0	1	0	8	6	0	3	1	3	OTU_1783	FJ810564.1.1474Bacteria	Bacteroidota	Bacteroidia	Chitinophagales	Saprospiraceae	uncultured	uncultured
OTU_178721	0	8	0	0	3	0	2	0	0	110	21	107	5	0	0	0	1	0	10	13	0	8	0	8	OTU_178721	FJ529925.1.1485Bacteria	Bacteroidota	Bacteroidia	Cytophagales	Microscillaceae	OLB12	uncultured
OTU_17970	1	6	2	0	5	1	14	1	0	123	21	131	1	3	3	3	6	5	3	15	1	68	56	53	OTU_17970	KU951800.1.1271Bacteria	Cyanobacteria	Cyanobacteriia	Synechococcales	Synechococcales
OTU_18075	1337	1411	1640	301	1191	2095	1296	518	264	149	54	334	216	1169	213	258	1340	186	458	262	73	26	14	12	OTU_18075	EU801372.1.1483Bacteria	Bacteroidota	Bacteroidia	Flavobacteriales	Crocinitomicaceae	Fluviicola	uncultured
OTU_181	1	0	0	6	1	0	28	1	0	16	0	5	70	0	2	5	6	1	59	30	0	5	1	9	OTU_181	LC124498.1.1486Bacteria	Bacteroidota	Kryptonia	Kryptoniales	BSV26	uncultured
OTU_181898	2	3	0	1	2	2	1	2	0	3	1	2	46	5	2	2	4	2	143	5	0	0	0	4	OTU_181898	EF520407.1.1451Bacteria	Proteobacteria	Alphaproteobacteria	Zavarziniales	uncultured	uncultured
OTU_182	332	81	130	29	85	224	80	49	35	1386	76	581	4	33	7	12	58	19	6	41	5	37	2	9	OTU_182	FPLS01030056.13.1526Bacteria	Proteobacteria	Gammaproteobacteria	Pseudomonadales	Halieaceae	OM60(NOR5)
OTU_18267	16	5	6	1	4	9	7	6	0	9	1	3	1536	14	5	17	15	4	1336	62	1	0	0	2	OTU_18267	JQ279024.1.1499Bacteria	Proteobacteria	Gammaproteobacteria	Burkholderiales	Gallionellaceae	Sideroxydans	uncultured
OTU_18310	91	63	47	16	51	50	61	14	11	109	27	117	332	85	17	29	84	24	290	172	13	22	5	32	OTU_18310	EF540367.1.1456Bacteria	Proteobacteria	Gammaproteobacteria	Burkholderiales	TRA3-20	uncultured
OTU_18364	5	17	22	4	22	17	18	11	5	659	169	2414	7	44	13	4	18	14	18	202	2	488	28	303	OTU_18364	FM242434.1.1441Bacteria	Cyanobacteria	Cyanobacteriia	Chloroplast	uncultured
OTU_18421	7	3	7	3	2	13	2	0	1	157	6	60	1	1	0	0	2	0	0	1	0	3	0	2	OTU_18421	KC424668.1.1510Bacteria	Proteobacteria	Gammaproteobacteria	Pseudomonadales	Halieaceae	Halioglobus	uncultured
OTU_184305	8	2	5	1	4	5	7	4	0	33	4	42	32	13	0	3	11	1	41	14	1	12	0	5	OTU_184305	FJ538157.1.1503Bacteria	Proteobacteria	Gammaproteobacteria	Burkholderiales	Nitrosomonadaceae	GOUTA6	uncultured
OTU_185	2806	3429	2848	864	2851	3662	4437	1323	411	415	150	1211	40	1178	196	293	1402	328	136	188	69	232	83	500	OTU_185	HQ856442.1.1448Bacteria	Proteobacteria	Alphaproteobacteria	Sphingomonadales	Sphingomonadaceae	Sphingorhabdus	uncultured
OTU_185955	48	63	58	25	38	50	47	23	6	21	2	23	51	92	12	27	79	14	85	44	7	0	0	2	OTU_185955	HM128743.1.1442Bacteria	Actinobacteriota	Actinobacteria	Micrococcales	Microbacteriaceae	Candidatus
OTU_1861	9	8	3	6	5	7	12	1	1	152	17	87	15	12	1	4	7	4	24	20	1	7	0	4	OTU_1861	EF999376.1.1500Bacteria	Proteobacteria	Gammaproteobacteria	PLTA13	uncultured
OTU_1862	50	34	17	10	22	34	22	7	5	16	2	3	25	15	8	10	20	7	16	9	1	1	1	1	OTU_1862	FJ825812.1.1494Bacteria	Proteobacteria	Gammaproteobacteria	Burkholderiales	Neisseriaceae	uncultured	uncultured
OTU_18986	27	51	5	58	20	2	314	9	0	6	1	4	13	30	1	13	25	2	25	7	0	0	0	1	OTU_18986	LXSB01000001.4042890.4044420Bacteria	Firmicutes	Clostridia	Oscillospirales	Hungateiclostridiaceae	Hungateiclostridium	Clostridium
OTU_1904	1	2	1	0	0	0	1	1	0	13	5	14	0	1	0	0	0	0	4	5	1	137	192	446	OTU_1904	KT899951.102545.104035Bacteria	Cyanobacteria	Cyanobacteriia	Chloroplast	Potamogeton
OTU_1905	227	484	625	87	371	549	436	169	78	585	177	1105	0	627	136	84	339	146	0	19	31	165	93	91	OTU_1905	KC668979.1.1485Bacteria	Bacteroidota	Bacteroidia	Flavobacteriales	NS9
OTU_1908	1	8	0	0	4	0	0	1	0	191	20	163	16	2	5	9	0	0	28	18	0	452	16	65	OTU_1908	FJ901414.1.1318Bacteria	Cyanobacteria	Cyanobacteriia	Chloroplast	uncultured
OTU_19198	11	16	4	7	7	3	13	0	0	1	0	0	91	18	0	5	7	1	95	1	0	0	0	1	OTU_19198	FJ437883.1.1525Bacteria	Verrucomicrobiota	Omnitrophia	Omnitrophales	Omnitrophaceae	Candidatus
OTU_193	976	1262	1236	354	929	1492	1181	375	216	24	18	44	423	1305	262	318	1238	273	1035	684	132	3	9	4	OTU_193	GU472697.1.1437Bacteria	Actinobacteriota	Actinobacteria	Frankiales	Sporichthyaceae	Candidatus
OTU_19304	3	12	3	1	14	4	0	2	1	132	10	21	4	3	3	8	6	0	0	18	2	0	1	2	OTU_19304	KC358054.1.1268Bacteria	Bdellovibrionota	Oligoflexia	Silvanigrellales	Silvanigrellaceae	uncultured	uncultured
OTU_19391	0	0	0	0	0	0	0	0	0	0	0	0	66	2	0	0	0	0	195	3	0	0	0	0	OTU_19391	AB364885.1.1434Bacteria	WOR-1	uncultured
OTU_19418	21	115	36	36	53	29	98	15	5	264	76	688	19	82	16	22	89	16	133	90	3	128	53	166	OTU_19418	KP687349.1.1376Bacteria	Proteobacteria	Alphaproteobacteria	Rhizobiales	Rhizobiaceae	Mesorhizobium	Mesorhizobium
OTU_195	2	2	0	1	1	0	0	0	0	61	6	88	0	0	1	1	2	0	0	9	0	2	0	5	OTU_195	JN539533.1.1423Bacteria	Bacteroidota	Bacteroidia	Chitinophagales	Saprospiraceae	Phaeodactylibacter	uncultured
OTU_195334	0	1	0	1	1	0	2	1	1	28	10	45	0	3	0	0	4	0	1	2	0	9	0	0	OTU_195334	JXRI01004587.933.2436Bacteria	Bacteroidota	Bacteroidia	Chitinophagales	Saprospiraceae	uncultured	Saccharina
OTU_1954	3846	4942	5053	1189	3771	6039	4729	1559	862	109	55	124	963	4575	965	993	4553	1005	2430	1563	375	13	21	9	OTU_1954	HM446120.1.1440Bacteria	Actinobacteriota	Actinobacteria	Frankiales	Sporichthyaceae	uncultured
OTU_1960	150	44	20	12	28	46	29	25	9	8	0	1	0	14	4	5	18	10	0	0	2	0	0	1	OTU_1960	EU800457.1.1475Bacteria	Proteobacteria	Gammaproteobacteria	Pseudomonadales	Pseudohongiellaceae	Pseudohongiella	uncultured
OTU_197270	0	5	0	0	1	0	3	0	0	11	5	58	0	5	0	2	0	2	7	0	0	10	9	15	OTU_197270	KF923439.1.1427Bacteria	Proteobacteria	Alphaproteobacteria	Caulobacterales	Caulobacteraceae	Brevundimonas	Brevundimonas
OTU_19820	1	4	7	1	5	7	7	2	2	16	2	46	0	7	2	8	7	2	0	1	0	0	1	1	OTU_19820	HQ672290.1.1484Bacteria	Bacteroidota	Bacteroidia	Flavobacteriales	NS7
OTU_19919	5	5	5	2	5	8	6	1	0	1	0	1	30	2	1	1	0	0	53	7	0	0	0	0	OTU_19919	FPLK01001858.7.1519Bacteria	Verrucomicrobiota	Omnitrophia	Omnitrophales	metagenome
OTU_2	4	15	12	4	3	6	22	9	3	19	7	17	10	21	3	2	3	1	43	13	5	0	0	1	OTU_2	ANZC01004531.2857.4329Bacteria	Cyanobacteria	Cyanobacteriia	Chloroplast	Chlorella
OTU_20307	35	31	39	8	28	30	22	10	1	111	18	137	0	10	6	2	5	10	0	12	1	11	0	3	OTU_20307	HM129861.1.1453Bacteria	Verrucomicrobiota	Verrucomicrobiae	Verrucomicrobiales	DEV007	uncultured
OTU_20383	20	28	38	4	18	36	21	10	5	229	27	137	29	40	11	13	37	5	22	37	3	17	0	12	OTU_20383	HQ324879.1.1484Bacteria	Bacteroidota	Bacteroidia	Sphingobacteriales	env.OPS
OTU_205	3	37	7	1	19	5	14	4	1	582	113	654	24	12	4	4	2	2	74	81	3	21	5	39	OTU_205	FJ529925.1.1485Bacteria	Bacteroidota	Bacteroidia	Cytophagales	Microscillaceae	OLB12	uncultured
OTU_205385	20	20	8	3	13	13	29	6	3	3	0	2	6	14	3	2	16	4	26	5	3	1	0	1	OTU_205385	EF580974.1.1452Bacteria	Proteobacteria	Alphaproteobacteria	Rhodospirillales	Rhodospirillaceae	uncultured	uncultured
OTU_20666	4	26	6	0	10	0	3	3	1	182	24	63	0	0	1	1	4	0	0	18	0	15	5	7	OTU_20666	MH918146.1.1380Bacteria	Planctomycetota	Planctomycetes	Pirellulales	Pirellulaceae	Pir4
OTU_20746	308	71	138	28	84	224	76	48	49	543	33	224	3	44	4	10	56	9	1	26	8	20	2	8	OTU_20746	EU707306.1.1492Bacteria	Proteobacteria	Gammaproteobacteria	Pseudomonadales	Halieaceae	Halioglobus	uncultured
OTU_208159	1	0	1	0	0	1	0	1	0	76	2	22	0	0	0	0	0	0	1	1	0	1	0	1	OTU_208159	FPLS01030056.13.1526Bacteria	Proteobacteria	Gammaproteobacteria	Pseudomonadales	Halieaceae	OM60(NOR5)
OTU_2083	1	1	0	0	1	0	1	1	0	9	3	5	475	5	0	6	1	1	172	27	0	6	6	32	OTU_2083	AQXJ01000009.3322.4836Bacteria	Proteobacteria	Gammaproteobacteria	Methylococcales	Methylomonadaceae	Methylobacter	bacterium
OTU_20831	4	4	2	4	8	2	3	0	0	56	2	38	0	2	1	1	7	1	0	10	0	9	4	5	OTU_20831	KC896659.1.1548Bacteria	Planctomycetota	Planctomycetes	Pirellulales	Pirellulaceae	Rhodopirellula	uncultured
OTU_21034	16	7	4	4	7	12	11	3	1	14	6	17	25	10	8	13	9	2	97	26	1	2	0	5	OTU_21034	FPLS01029504.16.1542Bacteria	Bdellovibrionota	Oligoflexia	0319-6G20	metagenome
OTU_21047	1	0	0	0	0	0	0	0	0	0	1	0	34	16	5	15	7	5	135	30	3	0	3	1	OTU_21047	KC253272.1.1517Bacteria	Bdellovibrionota	Oligoflexia	0319-6G20	uncultured
OTU_2107	20	6	6	0	5	12	3	3	0	68	5	45	0	5	1	5	3	0	0	3	0	14	11	13	OTU_2107	JF317344.1.1433Bacteria	Proteobacteria	Gammaproteobacteria	Pseudomonadales	Cellvibrionaceae	Marinagarivorans	gamma
OTU_21098	37	67	73	17	41	67	55	16	7	30	13	51	11	33	9	6	27	12	52	12	8	2	0	3	OTU_21098	JX133435.1.1459Bacteria	Cyanobacteria	Cyanobacteriia	Chloroplast	uncultured
OTU_21280	15	20	10	10	5	14	27	1	2	61	7	25	54	10	6	11	12	2	53	38	0	1	0	9	OTU_21280	HQ640540.1.1394Bacteria	Proteobacteria	Gammaproteobacteria	Burkholderiales	Nitrosomonadaceae	Ellin6067	uncultured
OTU_2130	33	70	53	19	45	52	54	22	6	3	1	11	3	44	13	17	50	21	18	7	2	1	2	0	OTU_2130	DQ316373.1.1526Bacteria	Actinobacteriota	Thermoleophilia	Solirubrobacterales	Solirubrobacteraceae	Conexibacter	uncultured
OTU_214098	1	0	1	1	1	4	0	0	0	32	12	31	0	3	1	0	1	1	4	11	0	22	0	11	OTU_214098	EF568905.1.1435Bacteria	Cyanobacteria	Cyanobacteriia	Cyanobacteriales	Nostocaceae	Anabaena
OTU_21413	0	11	5	0	4	3	1	3	0	190	18	80	7	2	3	2	8	2	19	23	1	55	115	59	OTU_21413	EF438248.1.1414Bacteria	Cyanobacteria	Cyanobacteriia	SepB-3	uncultured
OTU_216	25	45	37	8	44	26	31	7	8	312	26	325	8	25	10	4	33	5	27	46	4	27	1	48	OTU_216	LC094492.1.1432Bacteria	Proteobacteria	Alphaproteobacteria	Sphingomonadales	Sphingomonadaceae	Polymorphobacter	Sphingomonadaceae
OTU_21749	36	42	55	18	42	95	43	21	8	3	4	7	1	32	3	9	29	9	0	0	2	0	0	0	OTU_21749	HM127350.1.1466Bacteria	Bacteroidota	Rhodothermia	Balneolales	Balneolaceae	CK06-06-Mud-MAS4B-21	uncultured
OTU_2187	412	407	466	115	365	534	426	179	85	113	25	126	42	496	79	131	552	111	160	104	39	8	6	5	OTU_2187	EU801210.1.1483Bacteria	Actinobacteriota	Actinobacteria	Frankiales	Sporichthyaceae	hgcI
OTU_221861	10	29	4	9	17	9	31	7	2	43	24	221	29	46	5	19	27	17	124	41	7	36	9	78	OTU_221861	FPLS01012007.11.1476Bacteria	Proteobacteria	Alphaproteobacteria	Caulobacterales	Caulobacteraceae	Caulobacter	metagenome
OTU_22391	69	53	34	14	31	52	31	11	4	9	2	8	25	24	8	5	34	7	10	8	4	2	1	3	OTU_22391	EU800673.1.1485Bacteria	Proteobacteria	Gammaproteobacteria	Burkholderiales	MWH-UniP1
OTU_224	1	9	0	0	2	4	0	0	0	17	6	26	206	83	13	26	14	19	292	139	10	0	0	5	OTU_224	EF516222.1.1490Bacteria	Verrucomicrobiota	Verrucomicrobiae	Pedosphaerales	Pedosphaeraceae	uncultured
OTU_2278	7	27	13	3	7	18	25	5	1	17	3	23	14	2	2	0	4	0	39	4	0	62	0	6	OTU_2278	MG755805.117330.118806Bacteria	Cyanobacteria	Cyanobacteriia	Chloroplast	Biddulphia
OTU_22791	27	48	85	17	28	71	64	15	6	162	19	80	2	67	7	6	3	8	1	3	3	18	1	2	OTU_22791	AF172715.1.1445Bacteria	Cyanobacteria	Cyanobacteriia	Chloroplast	Pavlova
OTU_229	208	135	92	36	122	105	123	59	20	20	5	44	59	151	27	19	107	28	88	51	11	5	2	8	OTU_229	FPLK01002444.7.1544Bacteria	Verrucomicrobiota	Verrucomicrobiae	Opitutales	Opitutaceae	Lacunisphaera	metagenome
OTU_23	1077	270	214	83	296	341	189	159	68	8	4	3	2	172	30	23	180	36	0	8	20	0	2	1	OTU_23	LC075347.1.1480Bacteria	Proteobacteria	Gammaproteobacteria	Pseudomonadales	OM182
OTU_23095	2	2	4	0	1	5	2	0	0	23	9	38	5	1	0	0	1	1	5	10	0	1	0	5	OTU_23095	AY218561.1.1484Bacteria	Bacteroidota	Bacteroidia	Sphingobacteriales	AKYH767	uncultured
OTU_2310	498	614	504	86	469	605	441	175	71	672	129	547	17	518	93	72	634	123	17	165	48	108	47	91	OTU_2310	AB630614.1.1437Bacteria	Planctomycetota	Planctomycetes	Planctomycetales	Rubinisphaeraceae	uncultured	uncultured
OTU_2325291	9	14	15	1	5	14	14	6	7	1	0	8	0	8	1	1	7	2	0	2	1	0	0	0	OTU_2325291	DQ071122.1.1443Bacteria	Bacteroidota	Bacteroidia	Sphingobacteriales	NS11-12
OTU_23272	12	10	12	1	16	17	15	4	4	2	0	1	2	3	0	0	2	0	0	0	0	0	0	0	OTU_23272	HM129651.1.1444Bacteria	Actinobacteriota	Acidimicrobiia	Microtrichales	Ilumatobacteraceae	CL500-29
OTU_2332359	14	17	22	5	9	18	21	6	3	1	0	1	0	11	3	6	5	6	0	0	3	0	0	0	OTU_2332359	EU799220.1.1450Bacteria	Cyanobacteria	Cyanobacteriia	Chloroplast	uncultured
OTU_234110	13	22	4	2	17	10	40	3	2	3	0	1	0	6	0	0	8	0	0	1	0	2	0	0	OTU_234110	JPLS01000097.347.1841Bacteria	Proteobacteria	Alphaproteobacteria	SAR11
OTU_23569	4	11	5	2	5	6	5	5	1	242	21	102	2	3	3	2	5	0	1	17	0	106	8	39	OTU_23569	KC961276.1.1506Bacteria	Proteobacteria	Gammaproteobacteria	Xanthomonadales	Rhodanobacteraceae	Aquimonas	uncultured
OTU_236108	27	19	19	6	21	25	37	4	2	24	4	36	0	9	2	3	8	3	2	4	0	11	1	3	OTU_236108	FPLK01002872.10.1454Bacteria	Proteobacteria	Alphaproteobacteria	Rhodobacterales	Rhodobacteraceae	uncultured	metagenome
OTU_23907	28	69	28	12	46	37	75	23	3	56	5	111	6	34	3	6	44	13	23	10	3	19	9	75	OTU_23907	KC189769.1.1463Bacteria	Proteobacteria	Alphaproteobacteria	Rickettsiales	Rickettsiaceae	Candidatus
OTU_23979	19	49	10	1	13	10	10	4	2	3	2	5	0	55	11	4	53	3	12	2	9	4	1	5	OTU_23979	GAWP02042495.6.1446Bacteria	Proteobacteria	Alphaproteobacteria	Rickettsiales	Candidatus
OTU_24	144	698	607	75	371	540	309	307	94	18744	4108	38833	154	1556	359	185	762	238	655	707	95	5847	405	2055	OTU_24	HQ178788.1.1407Bacteria	Cyanobacteria	Cyanobacteriia	Chloroplast	uncultured
OTU_24013	3	1	5	1	5	2	3	0	0	40	5	28	0	0	0	1	3	2	0	6	2	2	1	4	OTU_24013	GU584742.1.1388Bacteria	Bacteroidota	Bacteroidia	Chitinophagales	uncultured	uncultured
OTU_24083	0	4	2	0	1	1	1	2	0	33	10	32	1	1	0	0	2	0	2	5	0	2	2	6	OTU_24083	JN609369.1.1464Bacteria	Bdellovibrionota	Bdellovibrionia	Bdellovibrionales	Bdellovibrionaceae	OM27
OTU_241	137	49	27	15	37	12	48	17	3	337	49	312	40	6	4	7	11	0	10	10	0	550	8	21	OTU_241	JN228318.1.1459Bacteria	Proteobacteria	Gammaproteobacteria	Pseudomonadales	Pseudomonadaceae	Pseudomonas	Pseudomonas
OTU_2426257	17	17	18	4	9	23	15	7	3	3	0	4	0	12	2	1	18	1	1	4	3	0	0	0	OTU_2426257	EU703189.1.1492Bacteria	Bacteroidota	Bacteroidia	Flavobacteriales	Crocinitomicaceae	Fluviicola	uncultured
OTU_24308	360	501	350	150	428	425	647	128	57	377	73	785	5	230	61	68	304	47	27	44	9	122	58	159	OTU_24308	JX222231.1.1419Bacteria	Proteobacteria	Alphaproteobacteria	Rhodobacterales	Rhodobacteraceae	Pseudorhodobacter	uncultured
OTU_2435	40	31	52	0	36	42	16	7	3	10	2	23	0	79	12	7	66	24	0	8	4	6	1	1	OTU_2435	KP686912.1.1444Bacteria	Bacteroidota	Bacteroidia	Flavobacteriales	Crocinitomicaceae	Crocinitomix	uncultured
OTU_2440	716	1001	1193	191	676	1031	1166	427	155	40	15	58	0	777	169	98	335	168	0	61	93	0	1	0	OTU_2440	EU799220.1.1450Bacteria	Cyanobacteria	Cyanobacteriia	Chloroplast	uncultured
OTU_2442	0	4	1	0	0	0	2	0	0	57	12	35	1	4	0	1	0	0	0	10	0	2	1	3	OTU_2442	KM410429.1.1506Bacteria	Desulfobacterota	Desulfobulbia	Desulfobulbales	Desulfocapsaceae	uncultured	uncultured
OTU_2446	55	34	39	7	18	40	28	11	3	64	4	25	50	73	7	16	49	10	38	29	1	4	3	9	OTU_2446	FJ230896.1.1508Bacteria	Proteobacteria	Gammaproteobacteria	Legionellales	Legionellaceae	Legionella	uncultured
OTU_2454	1	15	0	0	6	2	1	4	0	714	151	1229	0	0	1	0	0	0	1	0	0	3	0	0	OTU_2454	JQ328010.1.1510Bacteria	Bacteroidota	Bacteroidia	Chitinophagales	Saprospiraceae	Lewinella	uncultured
OTU_247486	185	190	242	33	159	293	183	72	58	20	6	60	55	151	35	40	193	29	69	44	19	8	5	1	OTU_247486	KP686942.1.1448Bacteria	Bacteroidota	Bacteroidia	Flavobacteriales	Crocinitomicaceae	Fluviicola	uncultured
OTU_24917	9	5	5	6	6	4	15	0	0	47	2	37	1	3	2	1	5	0	0	1	0	4	1	0	OTU_24917	EU287133.1.1499Bacteria	Proteobacteria	Gammaproteobacteria	Steroidobacterales	Woeseiaceae	Woeseia	uncultured
OTU_2497	1899	3902	3267	1098	3211	4130	2058	1025	442	86	43	156	1056	4995	825	996	5696	876	1477	795	146	65	52	22	OTU_2497	KM105812.1.1456Bacteria	Proteobacteria	Gammaproteobacteria	Burkholderiales	Comamonadaceae	Limnohabitans	uncultured
OTU_25028	0	20	9	6	6	3	14	2	0	97	17	126	0	12	8	4	3	3	1	1	0	9	0	4	OTU_25028	KP686785.1.1447Bacteria	Bacteroidota	Bacteroidia	Sphingobacteriales	ST-12K33	uncultured
OTU_253	1826	1665	1342	349	1379	1596	1071	593	227	151	20	135	27	577	112	130	895	127	23	94	69	4	6	2	OTU_253	HM127827.1.1449Bacteria	Planctomycetota	Planctomycetes	Pirellulales	Pirellulaceae	uncultured	uncultured
OTU_25324	64	34	59	15	42	53	40	14	3	5	2	1	0	20	3	11	19	0	0	3	0	0	0	0	OTU_25324	JN391791.1.1486Bacteria	Bacteroidota	Bacteroidia	Sphingobacteriales	NS11-12
OTU_254295	16	12	7	3	14	10	11	1	0	14	2	13	0	2	1	0	4	0	1	2	0	2	0	2	OTU_254295	LICH01000264.386.1855Bacteria	Proteobacteria	Alphaproteobacteria	Rhodobacterales	Rhodobacteraceae	Rhodobacter
OTU_25517	61	41	60	9	57	61	66	29	2	0	0	1	7	36	10	14	50	24	7	5	6	0	0	1	OTU_25517	FPLS01013613.10.1476Bacteria	Proteobacteria	Alphaproteobacteria	Rhodospirillales	Magnetospiraceae	uncultured	metagenome
OTU_256	441	289	262	67	217	300	274	125	42	13	1	12	42	290	39	48	194	67	92	36	20	0	0	0	OTU_256	FPLK01000258.16.1559Bacteria	Verrucomicrobiota	Verrucomicrobiae	Pedosphaerales	Pedosphaeraceae	SH3-11	metagenome
OTU_25697	25	15	17	0	11	25	8	4	4	2	0	1	0	4	0	3	3	0	0	0	0	1	0	0	OTU_25697	EU800750.1.1484Bacteria	Bacteroidota	Bacteroidia	Flavobacteriales	Flavobacteriaceae	Aquibacter	uncultured
OTU_2578	190	234	232	62	237	336	186	90	40	22	1	27	1	286	47	34	327	52	0	26	24	1	0	0	OTU_2578	AF029079.1.1561Bacteria	Planctomycetota	Planctomycetes	Planctomycetales	Gimesiaceae	uncultured	uncultured
OTU_25783	27	33	23	13	19	40	42	4	4	92	7	98	0	21	4	3	22	4	3	8	0	11	2	7	OTU_25783	HQ119723.1.1489Bacteria	Verrucomicrobiota	Verrucomicrobiae	Verrucomicrobiales	Rubritaleaceae	Luteolibacter	uncultured
OTU_26078	3	1	1	0	1	3	2	1	0	0	0	2	89	5	0	3	3	2	317	14	1	0	0	5	OTU_26078	JX222379.1.1501Bacteria	Acidobacteriota	Holophagae	Holophagales	Holophagaceae	Geothrix	uncultured
OTU_26146	11	18	20	5	14	42	23	3	5	22	5	39	1	17	14	15	34	5	9	3	6	0	0	0	OTU_26146	FPLP01007043.15.1497Bacteria	Bacteroidota	Bacteroidia	Sphingobacteriales	env.OPS
OTU_2616341	19	28	15	7	16	16	20	9	2	1	0	1	7	13	4	4	7	5	4	4	1	0	0	0	OTU_2616341	HM129384.1.1451Bacteria	Bacteroidota	Bacteroidia	Chitinophagales	Chitinophagaceae	Dinghuibacter	uncultured
OTU_2621	64	47	36	14	57	48	33	17	0	15	8	39	1	38	5	1	61	1	6	4	1	7	0	6	OTU_2621	GU189017.1.1420Bacteria	Proteobacteria	Alphaproteobacteria	Rickettsiales	Fokiniaceae	MD3-55	uncultured
OTU_26432	79	32	46	5	18	57	33	16	7	16	3	29	1	19	3	8	31	3	0	3	7	1	0	0	OTU_26432	JN119227.1.1459Bacteria	Planctomycetota	Phycisphaerae	Phycisphaerales	Phycisphaeraceae	CL500-3	uncultured
OTU_2644	2	5	1	0	5	1	11	1	0	0	1	2	309	9	0	13	2	5	604	9	1	0	1	0	OTU_2644	FJ810557.1.1488Bacteria	Elusimicrobiota	Elusimicrobia	Lineage
OTU_26531	0	2	0	0	1	2	2	0	0	70	28	60	0	1	4	3	0	0	0	5	0	17	5	13	OTU_26531	JN791013.1.1454Bacteria	Bacteroidota	Bacteroidia	Cytophagales	Flammeovirgaceae	uncultured	uncultured
OTU_26631	59	58	55	14	58	60	68	17	9	1	0	0	0	45	6	9	41	8	0	6	2	0	0	0	OTU_26631	EU287315.1.1463Bacteria	Proteobacteria	Alphaproteobacteria	Kordiimonadales	uncultured	uncultured
OTU_26755	3	24	2	5	11	4	16	2	0	266	43	268	0	5	3	0	6	3	1	1	0	42	13	39	OTU_26755	EF372582.1.1427Bacteria	Cyanobacteria	Cyanobacteriia	Phormidesmiales	Phormidesmiaceae	Phormidium
OTU_26764	27	21	18	6	30	28	38	13	4	22	11	56	10	26	6	5	14	12	41	20	2	13	32	51	OTU_26764	FPLS01059499.11.1399Bacteria	Proteobacteria	Alphaproteobacteria	Paracaedibacterales	Paracaedibacteraceae	Candidatus
OTU_2679	1427	1368	1186	267	1260	1384	940	486	169	35	13	115	39	584	141	130	727	131	28	87	63	2	2	2	OTU_2679	EU234279.1.1497Bacteria	Planctomycetota	Planctomycetes	Gemmatales	Gemmataceae	uncultured	uncultured
OTU_268	418	766	696	191	558	765	863	205	94	14	3	20	6736	4201	700	1429	4795	729	13767	3315	265	3	5	4	OTU_268	JN656909.1.1467Bacteria	Bacteroidota	Bacteroidia	Cytophagales	Spirosomaceae	Pseudarcicella	uncultured
OTU_270	1013	1542	1310	338	1201	1341	1510	553	153	763	266	1208	1400	2346	489	718	1403	447	3542	2025	216	119	36	256	OTU_270	JF703368.1.1434Bacteria	Bacteroidota	Bacteroidia	Chitinophagales	Chitinophagaceae	Terrimonas	uncultured
OTU_27125	0	0	2	1	0	3	2	1	0	1	0	0	30	15	5	5	10	2	49	27	1	0	0	0	OTU_27125	FM253568.1.1495Bacteria	Proteobacteria	Gammaproteobacteria	Burkholderiales	B1-7BS	uncultured
OTU_2714192	24	19	20	4	18	14	20	4	2	17	4	15	9	20	6	0	15	1	13	7	2	7	2	3	OTU_2714192	AACY020025522.1002.2471Bacteria	Proteobacteria	Gammaproteobacteria	Burkholderiales	Comamonadaceae	RS62
OTU_2718	12	20	15	4	12	20	16	3	3	11	1	63	0	17	9	5	8	2	0	2	1	2	0	0	OTU_2718	HQ692017.1.1390Bacteria	Bacteroidota	Bacteroidia	Flavobacteriales	Crocinitomicaceae	Wandonia	uncultured
OTU_27210	22	51	24	17	22	26	52	9	2	97	18	228	0	40	5	10	77	2	2	11	0	33	16	24	OTU_27210	FPLK01002872.10.1454Bacteria	Proteobacteria	Alphaproteobacteria	Rhodobacterales	Rhodobacteraceae	uncultured	metagenome
OTU_2749	21	11	4	6	6	15	9	2	1	6	1	5	9	17	5	10	12	6	9	13	2	0	0	0	OTU_2749	AB753950.1.1467Bacteria	Proteobacteria	Gammaproteobacteria	Legionellales	Legionellaceae	Legionella	uncultured
OTU_27757	41	79	33	22	55	60	67	22	6	8	2	33	23	71	10	12	52	12	67	17	3	1	7	2	OTU_27757	LN875082.1.1462Bacteria	Proteobacteria	Alphaproteobacteria	Paracaedibacterales	Paracaedibacteraceae	uncultured	Candidatus
OTU_27802	5	12	2	2	2	6	7	2	0	11	0	7	11	6	2	1	11	3	5	4	0	1	0	0	OTU_27802	JF429120.1.1528Bacteria	Proteobacteria	Gammaproteobacteria	Gammaproteobacteria
OTU_2784	2224	2668	1923	839	2227	2386	4144	896	321	697	161	1768	34	1364	274	424	1609	333	133	183	112	438	214	560	OTU_2784	LICH01000264.386.1855Bacteria	Proteobacteria	Alphaproteobacteria	Rhodobacterales	Rhodobacteraceae	Rhodobacter
OTU_27910	0	13	1	0	2	1	10	1	0	124	75	268	11	12	11	3	5	4	3	15	0	2	42	25	OTU_27910	AY168752.1.1448Bacteria	Bacteroidota	Bacteroidia	Cytophagales	Microscillaceae	uncultured	uncultured
OTU_2796	82	98	52	22	92	34	83	31	2	1	2	4	8	66	21	14	86	18	20	17	7	0	0	1	OTU_2796	EF520360.1.1445Bacteria	Actinobacteriota	Thermoleophilia	Gaiellales	uncultured	uncultured
OTU_27969	2	9	3	11	3	1	18	0	0	7	0	10	0	3	2	16	11	0	3	5	0	2	1	1	OTU_27969	JQ798478.1.1482Bacteria	Bacteroidota	Bacteroidia	Cytophagales	Cytophagaceae	Cytophaga	uncultured
OTU_2799	1	5	11	3	7	8	7	3	0	29	5	29	256	20	7	4	21	4	308	71	0	9	0	8	OTU_2799	AY188321.1.1479Bacteria	Bacteroidota	Bacteroidia	Bacteroidales	Prolixibacteraceae	WCHB1-32	uncultured
OTU_280371	1	7	2	1	4	0	0	0	0	71	7	18	6	3	3	2	2	2	7	3	2	0	0	2	OTU_280371	GU208493.1.1446Bacteria	Proteobacteria	Gammaproteobacteria	Steroidobacterales	Steroidobacteraceae	uncultured	uncultured
OTU_2817	8	23	7	15	24	18	33	8	0	147	47	216	933	73	21	61	67	13	2409	532	7	29	4	115	OTU_2817	HQ178799.1.1480Bacteria	Desulfobacterota	Desulfuromonadia	Geobacterales	Geobacteraceae	Geobacter	uncultured
OTU_2827	2	3	5	0	3	4	4	1	1	7	4	10	79	52	10	5	16	5	106	76	5	0	0	2	OTU_2827	JN656847.1.1521Bacteria	Verrucomicrobiota	Verrucomicrobiae	Pedosphaerales	Pedosphaeraceae	SH3-11	uncultured
OTU_28287	28	25	26	5	12	18	22	14	2	8	0	0	28	43	9	15	20	4	52	13	2	0	0	2	OTU_28287	MH671400.1.1456Bacteria	Bacteroidota	Bacteroidia	Sphingobacteriales	Sphingobacteriaceae	Pedobacter	Pedobacter
OTU_288757	6	2	6	0	4	2	2	2	1	10	10	27	39	23	3	8	5	3	43	30	1	1	0	0	OTU_288757	LMYF01007894.1176.2691Bacteria	Proteobacteria	Gammaproteobacteria	Steroidobacterales	Steroidobacteraceae	uncultured	Hypsibius
OTU_2891	20	16	2	5	4	7	10	1	0	5	2	14	54	19	7	4	17	3	76	26	4	1	2	0	OTU_2891	FPLS01053982.18.1485Bacteria	Proteobacteria	Alphaproteobacteria	Rhodospirillales	uncultured	metagenome
OTU_29133	90	45	30	9	40	41	53	18	4	30	3	11	12	37	5	6	35	10	8	6	4	28	2	3	OTU_29133	EU800376.1.1501Bacteria	Proteobacteria	Gammaproteobacteria	Burkholderiales	Methylophilaceae	OM43
OTU_291592	291	241	381	58	180	384	123	66	39	7	5	4	6	105	10	11	118	14	10	20	6	0	1	0	OTU_291592	EU703438.1.1432Bacteria	Chloroflexi	Chloroflexia	Chloroflexales	Roseiflexaceae	uncultured	uncultured
OTU_291771	25	52	19	3	46	39	47	9	3	17	1	9	10	19	1	0	8	1	12	7	0	1	1	1	OTU_291771	FJ612119.1.1492Bacteria	Proteobacteria	Gammaproteobacteria	Burkholderiales	Comamonadaceae	Limnohabitans	uncultured
OTU_294030	1265	1993	1417	563	1841	1744	2832	650	166	1033	252	2267	29	756	163	275	956	161	191	237	56	509	194	715	OTU_294030	HM129916.1.1384Bacteria	Proteobacteria	Alphaproteobacteria	Rhodobacterales	Rhodobacteraceae	Pseudorhodobacter	uncultured
OTU_294463	7	29	15	1	15	10	14	13	2	220	40	296	3	17	1	0	10	2	12	15	2	2	1	5	OTU_294463	FPLS01007378.11.1532Bacteria	Myxococcota	Polyangia	Blfdi19	metagenome
OTU_2952	548	710	697	198	535	786	644	228	129	61	29	72	1	854	180	190	913	167	2	78	69	6	14	6	OTU_2952	JN868779.1.1511Bacteria	Actinobacteriota	Actinobacteria	Frankiales	Sporichthyaceae	hgcI
OTU_29563	11	50	14	30	16	11	97	16	1	128	14	303	0	3	0	3	5	0	0	2	1	0	5	0	OTU_29563	GU451402.1.1229Bacteria	Bacteroidota	Bacteroidia	Chitinophagales	Saprospiraceae	uncultured	uncultured
OTU_296	499	385	303	93	295	342	289	131	35	215	40	92	1077	555	117	172	408	125	1067	393	37	39	29	34	OTU_296	HQ008557.1.1528Bacteria	Proteobacteria	Gammaproteobacteria	Burkholderiales	Burkholderiaceae	Polynucleobacter	uncultured
OTU_296217	4	12	2	3	5	2	10	2	1	5	2	12	3	7	1	2	9	1	0	2	0	4	2	11	OTU_296217	KC189769.1.1463Bacteria	Proteobacteria	Alphaproteobacteria	Rickettsiales	Rickettsiaceae	Candidatus
OTU_3	1179	1176	1188	298	968	1350	889	383	144	1172	131	765	898	1262	222	506	2540	193	825	374	52	274	119	168	OTU_3	KC886769.1.1454Bacteria	Bacteroidota	Bacteroidia	Flavobacteriales	Flavobacteriaceae	Flavobacterium	uncultured
OTU_30	365	412	188	141	326	244	750	234	46	7	11	28	946	869	163	289	545	221	4328	1414	149	3	11	12	OTU_30	AQUH01000018.7115.8580Bacteria	Proteobacteria	Alphaproteobacteria	SAR11
OTU_300061	6	6	4	0	8	5	4	1	2	5	0	4	15	16	0	3	7	1	22	8	0	0	0	0	OTU_300061	KM187435.1.1386Bacteria	Bacteroidota	Bacteroidia	Sphingobacteriales	Sphingobacteriaceae	Mucilaginibacter	Sphingobacteriaceae
OTU_300345	0	3	3	1	1	1	1	0	0	36	13	172	0	1	1	1	0	0	0	14	0	35	2	27	OTU_300345	FM242434.1.1441Bacteria	Cyanobacteria	Cyanobacteriia	Chloroplast	uncultured
OTU_3019	12	121	12	9	44	7	17	32	2	2206	374	2588	1	7	7	6	11	6	16	32	0	480	81	111	OTU_3019	ALVV02000071.35519.36991Bacteria	Cyanobacteria	Cyanobacteriia	Phormidesmiales	Nodosilineaceae	Leptolyngbya
OTU_302268	5	4	0	0	3	1	1	0	0	1	1	9	14	2	3	3	5	4	19	23	2	1	0	4	OTU_302268	KY992735.1.1494Bacteria	Planctomycetota	Planctomycetes	Planctomycetales	uncultured	uncultured
OTU_30454	0	5	0	0	2	1	1	3	0	169	47	265	6	2	0	1	0	0	17	14	1	3	1	4	OTU_30454	JQ684174.1.1444Bacteria	Bacteroidota	Bacteroidia	Chitinophagales	Saprospiraceae	Haliscomenobacter	uncultured
OTU_3047	5759	5072	6228	1322	4059	7919	5045	1940	1103	61	31	76	14	3447	657	598	4336	692	32	288	284	4	6	6	OTU_3047	AACY020174722.993.2486Bacteria	Actinobacteriota	Acidimicrobiia	Microtrichales	Ilumatobacteraceae	CL500-29
OTU_30572	3226	902	534	287	860	922	690	448	161	150	17	43	5	404	85	115	507	133	2	64	70	19	10	4	OTU_30572	JN591825.1.1505Bacteria	Proteobacteria	Gammaproteobacteria	Pseudomonadales	Pseudohongiellaceae	Pseudohongiella	uncultured
OTU_306	5	3	1	1	1	1	4	1	2	0	0	0	40	17	5	8	7	7	71	20	1	0	0	0	OTU_306	HQ119998.1.1513Bacteria	Verrucomicrobiota	Omnitrophia	Omnitrophales	Omnitrophaceae	Candidatus
OTU_3064	70	51	21	19	49	42	56	15	7	14	0	23	7	50	6	5	45	4	3	15	1	3	0	1	OTU_3064	DQ071108.1.1477Bacteria	Planctomycetota	BD7-11	uncultured
OTU_30815	0	6	2	2	5	1	1	2	0	69	10	21	0	4	1	0	0	0	0	3	0	3	1	0	OTU_30815	JN869189.1.1518Bacteria	Planctomycetota	OM190	uncultured
OTU_3093	120	242	197	26	173	228	48	60	14	26	13	29	3	62	14	1	68	9	10	6	3	0	0	0	OTU_3093	JF319278.1.1458Bacteria	Bdellovibrionota	Oligoflexia	Oligoflexales	Oligoflexaceae	uncultured	uncultured
OTU_310122	74	116	170	25	96	237	126	40	26	2	3	6	2	65	10	19	45	16	16	8	12	0	0	0	OTU_310122	DQ071122.1.1443Bacteria	Bacteroidota	Bacteroidia	Sphingobacteriales	NS11-12
OTU_3130	744	707	394	222	641	652	1943	450	103	7	1	9	1	480	94	135	594	135	0	56	85	0	1	1	OTU_3130	EU801742.1.1439Bacteria	Proteobacteria	Alphaproteobacteria	SAR11
OTU_313123	2	17	7	2	8	14	27	3	1	7	0	19	0	3	0	1	1	0	0	0	0	1	1	2	OTU_313123	MG755805.117330.118806Bacteria	Cyanobacteria	Cyanobacteriia	Chloroplast	Biddulphia
OTU_314	4	16	1	1	10	8	23	7	1	221	63	294	2	16	9	7	10	4	3	5	0	401	31	317	OTU_314	FPLS01014242.1.1366Bacteria	Verrucomicrobiota	Verrucomicrobiae	uncultured	metagenome
OTU_31487	111	209	180	62	174	234	124	63	14	27	10	19	54	237	37	48	286	39	60	33	6	12	12	5	OTU_31487	KM105812.1.1456Bacteria	Proteobacteria	Gammaproteobacteria	Burkholderiales	Comamonadaceae	Limnohabitans	uncultured
OTU_31703	130	183	203	43	169	276	167	65	29	4	3	9	0	99	18	26	84	24	0	8	4	0	0	0	OTU_31703	EU802071.1.1483Bacteria	Bacteroidota	Bacteroidia	Flavobacteriales	Cryomorphaceae	uncultured	uncultured
OTU_3182	11	13	3	3	9	6	8	4	3	134	22	58	31	2	2	4	1	0	43	11	1	5	2	5	OTU_3182	KF650385.1.1482Bacteria	Bacteroidota	Bacteroidia	Sphingobacteriales	NS11-12
OTU_31958	7	14	4	3	7	6	14	5	0	137	191	35	18	20	2	3	14	7	22	11	0	158	189	56	OTU_31958	KT750336.1.1466Bacteria	Proteobacteria	Gammaproteobacteria	Burkholderiales	Burkholderiaceae	Limnobacter	Limnobacter
OTU_32136	189	198	162	72	163	205	275	62	29	1	1	8	6	172	28	41	189	27	5	13	18	0	3	2	OTU_32136	KJ590604.1.1458Bacteria	Proteobacteria	Alphaproteobacteria	Rhodospirillales	Magnetospiraceae	Magnetospira	uncultured
OTU_32227	0	0	2	0	0	0	0	0	0	0	0	0	42	110	18	18	28	27	109	127	15	0	0	0	OTU_32227	AB754006.1.1465Bacteria	Chloroflexi	TK10	uncultured
OTU_32298	68	92	107	10	194	85	134	102	12	16	8	13	0	21	3	4	25	1	1	2	1	6	0	3	OTU_32298	KU524857.1.1452Bacteria	Proteobacteria	Alphaproteobacteria	Rickettsiales	Fokiniaceae	uncultured	uncultured
OTU_32339	120	72	34	26	57	50	43	22	4	5	0	3	1	42	9	8	61	12	2	5	5	2	0	0	OTU_32339	JX226822.1.1462Bacteria	Proteobacteria	Gammaproteobacteria	Tenderiales	Tenderiaceae	Candidatus
OTU_326461	9	7	2	1	6	9	6	1	0	0	0	0	16	10	2	3	7	1	23	3	1	0	0	0	OTU_326461	FN668109.1.1464Bacteria	Bacteroidota	Bacteroidia	Cytophagales	Spirosomaceae	Pseudarcicella	uncultured
OTU_3276	868	462	453	133	306	480	762	228	61	19	4	25	19	458	68	61	333	79	47	50	18	0	1	6	OTU_3276	KF596560.1.1523Bacteria	Verrucomicrobiota	Verrucomicrobiae	Pedosphaerales	Pedosphaeraceae	uncultured
OTU_32998	8	24	21	6	24	22	15	9	2	546	133	2268	2	48	11	4	33	9	19	171	3	433	30	299	OTU_32998	FM242434.1.1441Bacteria	Cyanobacteria	Cyanobacteriia	Chloroplast	uncultured
OTU_330505	6	2	2	2	3	0	1	0	0	60	8	23	1	1	0	1	4	0	0	2	0	7	1	6	OTU_330505	KM823772.1.1537Bacteria	Proteobacteria	Gammaproteobacteria	Xanthomonadales	Xanthomonadaceae	Arenimonas	uncultured
OTU_3309	177	339	207	49	225	288	198	73	36	736	142	685	139	457	84	77	377	106	382	245	35	49	3	46	OTU_3309	JN087915.1.1485Bacteria	Gemmatimonadota	Gemmatimonadetes	Gemmatimonadales	Gemmatimonadaceae	uncultured	uncultured
OTU_331	274	125	119	35	73	1110	82	104	297	799	95	1092	33	140	117	111	451	31	109	399	158	352	11	157	OTU_331	JX006082.1.1758Bacteria	Cyanobacteria	Cyanobacteriia	Cyanobacteriales	Nostocaceae	Aphanizomenon
OTU_33153	4	6	1	7	3	2	30	0	0	18	2	8	10	9	0	2	6	1	52	45	0	3	0	9	OTU_33153	LC124557.1.1487Bacteria	Desulfobacterota	Desulfobacteria	Desulfobacterales	Desulfosarcinaceae	Desulfatirhabdium	uncultured
OTU_333	0	16	2	1	4	1	1	6	0	630	105	632	0	0	0	2	1	0	2	7	0	33	2	19	OTU_333	HQ386384.1.1377Bacteria	Cyanobacteria	Cyanobacteriia	Phormidesmiales	Nodosilineaceae	Nodosilinea
OTU_33424	6	9	5	0	4	4	5	3	1	48	24	78	15	5	4	1	7	0	14	7	2	0	2	1	OTU_33424	JN409238.1.1480Bacteria	Verrucomicrobiota	Verrucomicrobiae	Opitutales	Opitutaceae	uncultured	uncultured
OTU_334250	24	32	13	5	27	27	52	9	3	61	7	100	2	9	2	0	6	5	4	12	0	39	10	48	OTU_334250	FPLK01002872.10.1454Bacteria	Proteobacteria	Alphaproteobacteria	Rhodobacterales	Rhodobacteraceae	uncultured	metagenome
OTU_3346	762	1252	590	269	1073	783	1537	477	64	104	28	243	59	428	113	126	416	86	134	94	56	7	6	3	OTU_3346	JF495289.1.1445Bacteria	Cyanobacteria	Cyanobacteriia	Chloroplast	uncultured
OTU_335	494	312	254	94	229	246	597	123	57	60	8	75	0	142	57	60	211	34	0	15	21	5	1	8	OTU_335	JX984001.1.1303Bacteria	Verrucomicrobiota	Verrucomicrobiae	Verrucomicrobiales	DEV007	uncultured
OTU_33666	37	11	3	4	7	9	13	6	0	1	0	0	0	5	0	1	7	4	0	0	2	0	0	0	OTU_33666	HM127536.1.1462Bacteria	Proteobacteria	Gammaproteobacteria	Pseudomonadales	Litoricolaceae	Litoricola	uncultured
OTU_33940	51	37	42	5	20	64	13	13	2	8	1	5	2	47	2	7	44	5	0	7	3	1	0	0	OTU_33940	MF040419.1.1483Bacteria	Bacteroidota	Bacteroidia	Bacteroidetes
OTU_3432	37	59	22	6	16	15	50	17	3	203	37	274	0	49	33	23	62	12	15	61	2	162	40	91	OTU_3432	HQ178933.1.1427Bacteria	Bacteroidota	Bacteroidia	Cytophagales	Spirosomaceae	Lacihabitans	uncultured
OTU_34427	4	1	1	0	3	0	0	0	0	80	15	139	0	0	0	0	0	0	0	4	0	20	0	1	OTU_34427	DQ153137.1.1502Bacteria	Bacteroidota	Bacteroidia	Chitinophagales	uncultured	uncultured
OTU_34593	7	12	3	1	6	7	2	5	1	119	7	54	0	0	0	3	7	2	0	10	0	18	3	10	OTU_34593	EU812984.1.1377Bacteria	Planctomycetota	Planctomycetes	Pirellulales	Pirellulaceae	Blastopirellula	uncultured
OTU_34907	22	17	21	2	25	21	25	7	1	7	0	2	1	4	3	2	1	1	0	0	0	0	0	0	OTU_34907	EU801876.1.1485Bacteria	Actinobacteriota	Acidimicrobiia	Microtrichales	Ilumatobacteraceae	CL500-29
OTU_3501	0	12	1	0	1	0	0	2	0	110	17	142	0	0	0	0	0	0	0	0	0	5	1	3	OTU_3501	KM017082.1.1476Bacteria	Bacteroidota	Bacteroidia	Chitinophagales	Saprospiraceae	Lewinella	Lewinella
OTU_35134	227	253	326	54	213	425	213	102	50	51	15	103	14	224	46	61	231	36	35	53	22	6	2	6	OTU_35134	DQ316372.1.1495Bacteria	Actinobacteriota	Acidimicrobiia	Microtrichales	uncultured	uncultured
OTU_353	983	626	1020	107	489	1168	305	213	150	320	34	120	111	563	106	79	601	93	143	121	16	36	4	8	OTU_353	FJ612378.1.1496Bacteria	Proteobacteria	Gammaproteobacteria	Gammaproteobacteria
OTU_3549	0	13	1	0	13	0	0	7	0	564	172	603	1	6	0	3	0	0	0	32	1	31	2	16	OTU_3549	LC349728.1.1517Bacteria	Bacteroidota	Bacteroidia	Cytophagales	Cyclobacteriaceae	Imperialibacter	Imperialibacter
OTU_3550	38	100	36	27	61	46	51	26	9	474	47	271	2	33	12	16	64	8	1	60	4	74	22	49	OTU_3550	JQ579967.1.1485Bacteria	Planctomycetota	Planctomycetes	Pirellulales	Pirellulaceae	Rhodopirellula	uncultured
OTU_355031	6	8	3	1	7	5	12	2	1	7	4	26	3	1	1	1	11	0	2	1	0	3	0	6	OTU_355031	HE648946.1.1419Bacteria	Proteobacteria	Alphaproteobacteria	Rickettsiales	Rickettsiaceae	Candidatus
OTU_35531	12	31	6	10	14	13	37	15	0	126	26	708	2	7	1	8	19	0	11	2	1	47	30	46	OTU_35531	HM128704.1.1401Bacteria	Proteobacteria	Alphaproteobacteria	uncultured	uncultured
OTU_35533	0	1	0	0	0	0	0	1	0	16	0	12	3	6	0	0	0	1	5	5	5	273	1	6	OTU_35533	JX006093.1.1777Bacteria	Cyanobacteria	Cyanobacteriia	Cyanobacteriales	Phormidiaceae	Lyngbya
OTU_35553	1	1	0	0	0	0	1	2	0	0	0	0	35	3	1	0	1	2	92	6	0	0	0	0	OTU_35553	JQ278933.1.1473Bacteria	Elusimicrobiota	Elusimicrobia	Lineage
OTU_35762	9	19	7	10	19	7	16	3	2	128	7	53	0	6	3	3	4	2	0	10	0	8	7	6	OTU_35762	DQ351810.1.1492Bacteria	Planctomycetota	Planctomycetes	Pirellulales	Pirellulaceae	Rubripirellula	uncultured
OTU_3579	58	13	4	8	19	24	28	5	1	11	1	9	6	5	5	4	44	5	5	9	2	3	0	0	OTU_3579	FPLS01058089.12.1537Bacteria	Proteobacteria	Gammaproteobacteria	JTB23	metagenome
OTU_36	11	12	4	7	31	10	24	5	1	55	20	133	0	4	2	4	9	2	1	6	0	11	3	18	OTU_36	KM823738.1.1456Bacteria	Proteobacteria	Alphaproteobacteria	Rhodobacterales	Rhodobacteraceae	uncultured	uncultured
OTU_363	1	0	0	0	1	0	1	0	0	0	0	0	140	2	1	0	0	0	183	0	0	0	0	0	OTU_363	FJ437841.1.1495Bacteria	Verrucomicrobiota	Omnitrophia	Omnitrophales	Omnitrophaceae	Candidatus
OTU_3635	2	13	4	2	1	4	5	0	0	57	9	42	0	10	4	5	4	0	0	2	0	5	17	20	OTU_3635	KF799047.1.1487Bacteria	Bacteroidota	Bacteroidia	Cytophagales	Cyclobacteriaceae	uncultured	uncultured
OTU_36507	6	12	2	0	8	26	8	2	1	91	27	164	21	13	5	8	23	14	62	14	1	19	26	76	OTU_36507	AY957891.1.1471Bacteria	Proteobacteria	Alphaproteobacteria	Rickettsiales	SM2D12	uncultured
OTU_365754	29	49	26	9	32	24	50	13	3	23	2	67	0	29	5	7	29	2	6	4	3	10	2	25	OTU_365754	KC189769.1.1463Bacteria	Proteobacteria	Alphaproteobacteria	Rickettsiales	Rickettsiaceae	Candidatus
OTU_3665	8516	8436	10379	1821	6551	12617	7304	3027	1778	365	152	776	222	5006	959	909	5556	1074	469	691	424	10	16	24	OTU_3665	EU801946.1.1486Bacteria	Actinobacteriota	Acidimicrobiia	Microtrichales	Ilumatobacteraceae	CL500-29
OTU_36943	5	6	8	0	5	5	10	4	2	7	1	1	12	11	6	4	8	4	18	7	4	1	0	1	OTU_36943	HM129908.1.1423Bacteria	Cyanobacteria	Cyanobacteriia	Chloroplast	uncultured
OTU_369645	12	24	12	7	9	16	24	7	3	73	13	105	1	9	4	5	14	1	4	10	1	20	6	27	OTU_369645	JX222231.1.1419Bacteria	Proteobacteria	Alphaproteobacteria	Rhodobacterales	Rhodobacteraceae	Pseudorhodobacter	uncultured
OTU_3699	0	14	4	1	13	6	1	4	1	199	39	408	0	2	0	0	2	0	0	17	0	46	2	12	OTU_3699	JF769704.1.1518Bacteria	Bacteroidota	Bacteroidia	Chitinophagales	uncultured	uncultured
OTU_370296	0	4	3	1	3	3	4	0	0	2	0	5	7	9	1	2	8	0	26	11	2	0	1	9	OTU_370296	FPLS01038222.16.1483Bacteria	Proteobacteria	Alphaproteobacteria	Rickettsiales	SM2D12	metagenome
OTU_37196	443	307	263	82	226	303	230	94	26	410	211	259	1165	600	136	190	427	146	1040	450	53	104	112	91	OTU_37196	FJ152817.1.1525Bacteria	Proteobacteria	Gammaproteobacteria	Burkholderiales	Comamonadaceae	Rhizobacter	uncultured
OTU_37524	3	4	0	3	3	4	1	2	2	4	2	10	87	3	0	12	6	0	251	55	1	0	0	1	OTU_37524	AB930594.1.1451Bacteria	Bacteroidota	Kryptonia	Kryptoniales	BSV26	uncultured
OTU_3781	34	167	143	25	84	113	75	38	20	3681	478	2740	184	35	10	24	34	10	522	175	4	362	29	134	OTU_3781	AB546731.1.1410Bacteria	Cyanobacteria	Cyanobacteriia	Cyanobacteriales	Microcystaceae	SU2
OTU_379	2	8	0	0	4	0	1	0	0	82	9	47	0	0	0	0	0	0	0	4	0	18	2	0	OTU_379	MF997422.30740.32226Bacteria	Proteobacteria	Alphaproteobacteria	Rickettsiales	Mitochondria	Nitzschia
OTU_38	3	14	4	4	13	8	13	6	1	115	45	343	6	8	3	2	2	1	22	11	0	30	10	69	OTU_38	LC040875.1.1449Bacteria	Proteobacteria	Alphaproteobacteria	Sphingomonadales	Sphingomonadaceae	Novosphingobium	Novosphingobium
OTU_3838	55	66	39	17	56	43	72	12	5	447	72	428	13	40	5	11	32	7	29	51	4	54	13	24	OTU_3838	HM129970.1.1462Bacteria	Verrucomicrobiota	Verrucomicrobiae	Verrucomicrobiales	Rubritaleaceae	Luteolibacter	uncultured
OTU_38381	96	118	75	23	71	98	83	38	21	0	0	7	2	50	21	7	66	8	7	7	3	0	1	0	OTU_38381	DQ300579.1.1422Bacteria	Proteobacteria	Alphaproteobacteria	Rhodospirillales	Magnetospiraceae	uncultured	uncultured
OTU_3852	67	53	67	13	44	68	40	13	15	0	0	1	0	29	2	1	21	4	0	2	0	0	0	1	OTU_3852	JX016320.1.1485Bacteria	Bacteroidota	Bacteroidia	Flavobacteriales	Flavobacteriaceae	NS3a
OTU_3869	6	22	12	0	22	9	19	6	1	630	182	1193	0	6	6	15	5	5	0	35	2	47	16	86	OTU_3869	AJ565431.1.1427Bacteria	Bacteroidota	Bacteroidia	Cytophagales	MWH-CFBk5	Bacteroidetes
OTU_3876	5	21	5	1	13	3	9	5	2	137	21	54	30	15	5	6	8	5	29	41	3	18	0	6	OTU_3876	EU283360.1.1447Bacteria	Bacteroidota	Bacteroidia	Sphingobacteriales	NS11-12
OTU_38789	0	1	0	0	2	0	3	1	0	29	6	27	11	2	2	2	4	0	8	17	0	4	0	9	OTU_38789	GQ441345.1.1463Bacteria	Spirochaetota	Leptospirae	Leptospirales	Leptospiraceae	Leptospira	uncultured
OTU_39205	662	808	860	160	625	1170	760	304	156	8	2	13	4	465	109	110	380	63	8	37	44	0	0	0	OTU_39205	EU801547.1.1482Bacteria	Bacteroidota	Bacteroidia	Flavobacteriales	Cryomorphaceae	uncultured	uncultured
OTU_392848	0	5	0	1	5	3	2	1	0	30	9	60	0	1	0	1	0	1	0	1	0	4	1	5	OTU_392848	FJ437935.1.1424Bacteria	Proteobacteria	Alphaproteobacteria	Rhodobacterales	Rhodobacteraceae	Flavimaricola	uncultured
OTU_39373	9	3	1	2	0	2	0	1	0	65	6	28	0	6	2	7	11	1	1	13	0	84	1	71	OTU_39373	KF511881.1.1503Bacteria	Proteobacteria	Gammaproteobacteria	Xanthomonadales	Xanthomonadaceae	Silanimonas	uncultured
OTU_394304	11	7	1	1	7	8	4	3	1	9	0	15	1	6	2	1	7	2	6	4	0	4	2	35	OTU_394304	MG563925.1.1413Bacteria	Proteobacteria	Alphaproteobacteria	Rickettsiales	Rickettsiaceae	Candidatus
OTU_39469	27	28	26	3	14	35	5	16	9	10	1	4	0	49	8	4	53	8	0	11	8	0	0	1	OTU_39469	FJ612339.1.1469Bacteria	Desulfobacterota	Desulfuromonadia	Bradymonadales	uncultured
OTU_394716	18	9	3	1	6	7	4	2	0	41	0	16	61	7	1	5	3	0	62	12	0	4	0	1	OTU_394716	HQ118631.1.1529Bacteria	Planctomycetota	vadinHA49	uncultured
OTU_395080	70	47	64	10	38	88	39	10	11	2	2	2	0	13	1	2	26	4	0	2	1	0	0	0	OTU_395080	JX016320.1.1485Bacteria	Bacteroidota	Bacteroidia	Flavobacteriales	Flavobacteriaceae	NS3a
OTU_3975	75	24	33	6	23	26	25	13	3	23	3	17	42	44	5	13	36	14	23	26	5	0	0	3	OTU_3975	HQ132389.1.1535Bacteria	Proteobacteria	Gammaproteobacteria	Burkholderiales	TRA3-20	uncultured
OTU_39799	10	4	0	0	3	1	5	0	1	0	1	6	14	3	2	2	5	1	67	10	0	0	0	5	OTU_39799	GQ500804.1.1505Bacteria	Nitrospirota	Nitrospiria	Nitrospirales	Nitrospiraceae	Nitrospira	uncultured
OTU_39810	103	86	78	34	92	106	141	39	17	18	5	35	52	83	25	33	107	12	226	79	13	5	1	4	OTU_39810	EF580974.1.1452Bacteria	Proteobacteria	Alphaproteobacteria	Rhodospirillales	Rhodospirillaceae	uncultured	uncultured
OTU_399322	10	5	3	0	1	1	3	0	0	3	0	4	837	9	2	3	7	1	637	18	1	1	0	2	OTU_399322	JQ278769.1.1494Bacteria	Proteobacteria	Gammaproteobacteria	Burkholderiales	Gallionellaceae	Gallionella	uncultured
OTU_40011	4	3	3	4	4	8	6	1	1	19	7	60	0	3	0	1	3	1	0	5	0	8	4	7	OTU_40011	KT342858.15110.16584Bacteria	Proteobacteria	Alphaproteobacteria	Sphingomonadales	Sphingomonadaceae	Novosphingobium	uncultured
OTU_40088	227	227	286	39	166	345	118	53	36	5	4	2	0	94	24	18	116	18	0	10	4	0	0	0	OTU_40088	FJ155065.1.1479Bacteria	Bacteroidota	Bacteroidia	Flavobacteriales	Flavobacteriaceae	uncultured	uncultured
OTU_4061	6	21	7	1	7	1	4	2	1	43	5	58	0	8	2	4	15	2	0	15	0	51	4	12	OTU_4061	DQ856549.1.1484Bacteria	Bacteroidota	Bacteroidia	Cytophagales	Spirosomaceae	uncultured	uncultured
OTU_406934	3	4	2	4	4	8	11	3	0	114	17	112	3	2	0	2	3	0	9	32	0	6	2	6	OTU_406934	DQ831530.1.1500Bacteria	Desulfobacterota	Desulfobulbia	Desulfobulbales	Desulfocapsaceae	[Desulfobacterium]
OTU_40723	22	34	34	14	44	23	117	5	7	154	74	945	3	12	3	11	9	0	40	22	1	11	6	39	OTU_40723	GQ340172.1.1315Bacteria	Proteobacteria	Alphaproteobacteria	Caulobacterales	Hyphomonadaceae	Hirschia	uncultured
OTU_409006	1	6	7	2	6	6	11	2	1	24	5	59	3	4	2	2	4	0	20	5	0	6	1	2	OTU_409006	KJ590552.1.1443Bacteria	Proteobacteria	Alphaproteobacteria	Rhizobiales	Hyphomicrobiaceae	Filomicrobium	uncultured
OTU_40940	0	0	0	0	0	0	0	0	0	1	0	2	17	6	1	1	0	7	64	12	0	0	0	0	OTU_40940	EF520517.1.1396Bacteria	Cyanobacteria	Cyanobacteriia	Chloroplast	uncultured
OTU_41115	9	13	8	3	4	9	15	3	1	0	0	5	0	9	2	3	8	0	7	2	0	0	0	0	OTU_41115	AB930524.1.1421Bacteria	Proteobacteria	Alphaproteobacteria	Rickettsiales	Mitochondria	uncultured
OTU_413879	9	12	8	2	6	16	16	2	5	1	1	5	0	6	1	2	5	1	1	0	0	1	0	1	OTU_413879	CP029480.3075273.3076793Bacteria	Bacteroidota	Bacteroidia	Cytophagales	Spirosomaceae	Taeseokella	Arcticibacterium
OTU_414	25	12	3	7	15	8	16	4	2	124	11	44	19898	38	6	36	13	3	10064	121	3	68	47	201	OTU_414	KP686752.1.1460Bacteria	Proteobacteria	Gammaproteobacteria	Methylococcales	Methylomonadaceae	uncultured	uncultured
OTU_41445	4	14	2	5	7	6	21	3	0	20	4	13	159	65	10	27	27	26	499	120	13	0	0	4	OTU_41445	FPLS01004617.10.1544Bacteria	Bdellovibrionota	Oligoflexia	0319-6G20	metagenome
OTU_41612	417	639	416	204	522	486	938	200	47	581	115	1305	16	278	74	90	312	63	74	115	20	294	114	377	OTU_41612	EF471652.1.1427Bacteria	Proteobacteria	Alphaproteobacteria	Rhodobacterales	Rhodobacteraceae	Pseudorhodobacter	uncultured
OTU_41668	0	1	0	0	0	0	0	0	0	35	13	44	0	0	0	0	0	0	0	7	0	3	1	0	OTU_41668	EU104080.1.1428Bacteria	Bacteroidota	Bacteroidia	Chitinophagales	Saprospiraceae	uncultured	uncultured
OTU_417221	0	3	2	0	2	0	0	1	0	203	13	50	8	0	2	5	3	0	19	37	2	16	12	28	OTU_417221	AB119259.1.1445Bacteria	Cyanobacteria	Cyanobacteriia	Cyanobacteriales	Microcystaceae	SU2
OTU_41752	2	33	13	8	14	12	6	8	6	791	195	2008	0	8	3	1	7	3	0	33	1	152	7	43	OTU_41752	GQ441332.1.1483Bacteria	Bacteroidota	Bacteroidia	Chitinophagales	Saprospiraceae	Lewinella	uncultured
OTU_421	293	323	475	92	300	697	340	125	91	4	2	9	4	262	46	67	182	42	3	17	19	0	0	0	OTU_421	HM129668.1.1452Bacteria	Bacteroidota	Bacteroidia	Sphingobacteriales	NS11-12
OTU_4210	13	11	15	5	12	13	11	2	1	120	17	94	1	4	1	2	9	0	2	10	1	1	0	6	OTU_4210	LC124543.1.1476Bacteria	Proteobacteria	Gammaproteobacteria	Steroidobacterales	Woeseiaceae	Woeseia	uncultured
OTU_42341	32	22	17	3	28	50	15	6	1	2	0	2	1	25	3	4	25	2	0	1	1	0	0	1	OTU_42341	DQ015818.1.1461Bacteria	Proteobacteria	Alphaproteobacteria	Kiloniellales	Kiloniellaceae	uncultured	uncultured
OTU_42369	1	25	2	1	9	4	7	4	0	165	23	200	0	1	1	0	1	0	1	1	0	9	0	6	OTU_42369	FJ516861.1.1427Bacteria	Proteobacteria	Alphaproteobacteria	Rhodobacterales	Rhodobacteraceae	uncultured	uncultured
OTU_424	509	348	266	72	278	313	289	88	34	59	5	37	659	303	63	70	285	62	369	56	25	114	35	40	OTU_424	EU800376.1.1501Bacteria	Proteobacteria	Gammaproteobacteria	Burkholderiales	Methylophilaceae	OM43
OTU_4243	28	8	21	3	11	20	7	3	2	145	23	114	1	5	3	3	18	4	1	11	1	8	1	10	OTU_4243	KP091138.1.1501Bacteria	Proteobacteria	Gammaproteobacteria	Steroidobacterales	Woeseiaceae	Woeseia	uncultured
OTU_42575	5	16	5	7	9	11	15	6	0	265	51	275	13	14	0	10	14	1	40	76	0	17	2	29	OTU_42575	DQ831530.1.1500Bacteria	Desulfobacterota	Desulfobulbia	Desulfobulbales	Desulfocapsaceae	[Desulfobacterium]
OTU_425778	90	75	45	16	67	63	42	38	8	28	8	24	45	70	12	18	79	10	25	43	7	2	0	0	OTU_425778	KP686910.1.1447Bacteria	Planctomycetota	Planctomycetes	Pirellulales	Pirellulaceae	uncultured	uncultured
OTU_425958	15	13	19	2	16	22	20	8	1	1	0	0	1	9	1	2	5	1	0	2	1	0	0	0	OTU_425958	EU802215.1.1473Bacteria	Actinobacteriota	Acidimicrobiia	Microtrichales	Ilumatobacteraceae	CL500-29
OTU_4283	1	9	1	1	1	0	6	0	0	29	9	48	25	2	0	0	4	1	72	32	0	3	1	12	OTU_4283	LC124573.1.1479Bacteria	Myxococcota	Myxococcia	Myxococcales	Anaeromyxobacteraceae	Anaeromyxobacter	uncultured
OTU_4291	0	14	5	6	11	1	11	4	1	125	18	118	0	0	0	2	5	0	0	5	0	6	0	2	OTU_4291	FLMP01001322.5984.7487Bacteria	Bacteroidota	Bacteroidia	Flavobacteriales	Cryomorphaceae	uncultured	seawater
OTU_43026	0	3	0	1	2	0	5	0	1	73	8	56	1	3	0	0	0	2	0	2	0	7	1	7	OTU_43026	EF372582.1.1427Bacteria	Cyanobacteria	Cyanobacteriia	Phormidesmiales	Phormidesmiaceae	Phormidium
OTU_4375	304	418	263	44	292	236	115	111	29	14	3	18	14	483	99	31	510	77	20	22	18	1	3	2	OTU_4375	KX504534.1.1485Bacteria	Bdellovibrionota	Oligoflexia	Silvanigrellales	Silvanigrellaceae	uncultured	uncultured
OTU_43892	6	14	4	3	11	10	15	4	1	34	12	72	21	26	9	8	17	12	97	30	4	19	11	50	OTU_43892	FPLS01012007.11.1476Bacteria	Proteobacteria	Alphaproteobacteria	Caulobacterales	Caulobacteraceae	Caulobacter	metagenome
OTU_4412	116	25	27	6	24	30	13	13	5	393	38	207	44	15	4	11	14	4	18	23	6	153	16	37	OTU_4412	AY328792.1.1468Bacteria	Proteobacteria	Gammaproteobacteria	Pseudomonadales	Cellvibrionaceae	Cellvibrio	uncultured
OTU_44282	0	0	1	0	3	0	2	0	0	3	0	0	10	12	2	3	27	0	39	35	0	2	0	5	OTU_44282	FPLP01010998.2.1460Bacteria	Fibrobacterota	Fibrobacteria	Fibrobacterales	Fibrobacteraceae	uncultured	metagenome
OTU_442924	12	13	9	0	29	16	9	4	1	4	0	1	0	4	1	0	4	0	0	0	0	1	0	0	OTU_442924	HM127423.1.1407Bacteria	Cyanobacteria	Cyanobacteriia	Synechococcales	Cyanobiaceae	Cyanobium
OTU_44314	81	66	15	9	51	25	44	29	4	39	4	44	1	69	6	21	56	12	0	7	4	17	0	4	OTU_44314	JQ817685.1.1430Bacteria	Verrucomicrobiota	Lentisphaeria	Lentisphaerales	Lentisphaeraceae	Lentisphaera	uncultured
OTU_445	12	140	25	55	95	35	85	28	6	1857	304	2081	9	72	20	38	68	9	12	145	4	237	66	321	OTU_445	FJ660593.1.1482Bacteria	Bacteroidota	Bacteroidia	Chitinophagales	Saprospiraceae	uncultured	uncultured
OTU_4499	0	1	3	1	2	6	0	0	1	16	14	55	0	2	0	0	0	0	0	0	0	1	2	2	OTU_4499	KX823753.1.1479Bacteria	Desulfobacterota	Desulfuromonadia	Bradymonadales	uncultured
OTU_4535	693	792	792	196	638	1023	667	261	159	97	43	192	338	737	178	211	955	130	624	221	45	14	4	11	OTU_4535	AJ575533.1.1476Bacteria	Actinobacteriota	Actinobacteria	Micrococcales	Microbacteriaceae	Candidatus
OTU_4545	203	303	472	47	203	406	250	168	48	178	17	349	0	428	121	22	102	74	7	22	27	3	2	5	OTU_4545	X75518.1.1485Bacteria	Cyanobacteria	Cyanobacteriia	Chloroplast	Isochrysis
OTU_454779	37	38	15	8	39	28	78	17	6	8	1	7	0	44	5	8	30	8	0	2	4	2	0	1	OTU_454779	JPLS01000097.347.1841Bacteria	Proteobacteria	Alphaproteobacteria	SAR11
OTU_4563	45	69	37	15	60	56	43	11	2	53	20	37	364	44	10	24	44	16	314	75	8	18	7	24	OTU_4563	JQ608329.1.1492Bacteria	Proteobacteria	Gammaproteobacteria	Burkholderiales	Oxalobacteraceae	Noviherbaspirillum	Herbaspirillum
OTU_45646	16	31	26	6	19	45	17	18	2	3	0	9	0	14	4	1	14	0	2	1	3	0	0	0	OTU_45646	KR857622.1.1427Bacteria	Cyanobacteria	Cyanobacteriia	Chloroplast	uncultured
OTU_4588	242	353	224	58	202	292	292	93	31	4	2	2	2	250	49	41	266	81	1	20	16	0	0	1	OTU_4588	KC238390.1.1463Bacteria	Proteobacteria	Alphaproteobacteria	Rhodospirillales	Magnetospiraceae	uncultured	uncultured
OTU_45883	0	0	0	0	0	0	1	1	0	39	2	20	3	4	0	0	0	3	15	35	3	326	4	41	OTU_45883	JX006093.1.1777Bacteria	Cyanobacteria	Cyanobacteriia	Cyanobacteriales	Phormidiaceae	Lyngbya
OTU_4599	30	9	18	3	9	82	9	7	28	80	10	100	6	10	6	10	51	3	9	33	16	23	3	16	OTU_4599	JX006082.1.1758Bacteria	Cyanobacteria	Cyanobacteriia	Cyanobacteriales	Nostocaceae	Aphanizomenon
OTU_46006	24	14	21	6	13	19	24	3	5	1	0	4	0	20	0	2	22	1	0	0	1	0	0	0	OTU_46006	EF471705.1.1466Bacteria	Proteobacteria	Alphaproteobacteria	Rhodospirillales	Magnetospiraceae	uncultured	uncultured
OTU_46122	0	9	0	3	6	4	2	3	0	33	7	20	0	6	0	0	2	0	0	2	0	3	2	3	OTU_46122	FJ623335.1.1489Bacteria	Planctomycetota	Planctomycetes	Pirellulales	Pirellulaceae	Pirellula	uncultured
OTU_46173	26	27	0	1	12	12	8	5	1	1	0	4	0	4	1	0	1	1	0	0	0	0	0	0	OTU_46173	FJ497488.1.1451Bacteria	Bacteroidota	Bacteroidia	Bacteroidales	Marinifilaceae	uncultured	uncultured
OTU_462	61	137	84	21	73	86	129	25	12	1	1	2	914	564	102	173	603	90	1793	373	30	0	1	0	OTU_462	JN656928.1.1467Bacteria	Bacteroidota	Bacteroidia	Cytophagales	Spirosomaceae	Pseudarcicella	uncultured
OTU_46272	0	2	1	0	0	0	0	0	0	1	1	1	29	25	2	10	10	5	111	42	8	0	0	0	OTU_46272	AJ575548.1.1478Bacteria	Actinobacteriota	Acidimicrobiia	uncultured	uncultured
OTU_46282	3	9	0	0	4	3	12	1	0	45	11	32	113	0	0	0	6	2	237	41	3	1	0	6	OTU_46282	FQ659266.1.1355Bacteria	Bacteroidota	Bacteroidia	Sphingobacteriales	S15A-MN91	uncultured
OTU_4643	154	276	178	40	196	176	130	68	15	846	104	564	6	83	21	30	136	16	5	92	7	136	43	119	OTU_4643	AB630605.1.1446Bacteria	Planctomycetota	Planctomycetes	Pirellulales	Pirellulaceae	Pirellula	uncultured
OTU_467115	80	89	232	21	75	285	79	32	41	11	4	27	7	104	28	10	164	25	12	23	10	0	3	0	OTU_467115	EU800890.1.1463Bacteria	Chloroflexi	SL56
OTU_46717	194	171	109	29	162	132	92	77	28	63	12	26	27	132	29	27	154	32	20	47	15	1	0	1	OTU_46717	KP686910.1.1447Bacteria	Planctomycetota	Planctomycetes	Pirellulales	Pirellulaceae	uncultured	uncultured
OTU_47264	59	65	75	10	45	96	50	28	12	315	54	272	2	35	10	7	39	3	3	28	0	14	2	19	OTU_47264	KF268731.1.1377Bacteria	Actinobacteriota	Acidimicrobiia	Microtrichales	Ilumatobacteraceae	Ilumatobacter	uncultured
OTU_47349	95	100	70	25	74	114	56	34	13	20	0	30	26	81	10	23	94	14	16	25	4	2	0	0	OTU_47349	KP686910.1.1447Bacteria	Planctomycetota	Planctomycetes	Pirellulales	Pirellulaceae	uncultured	uncultured
OTU_4765	131	117	157	38	88	177	66	42	24	4	0	0	1	116	25	8	117	14	0	4	5	1	0	0	OTU_4765	FJ745188.1.1391Bacteria	Proteobacteria	Gammaproteobacteria	EPR3968-O8a-Bc78	uncultured
OTU_4777	258	303	418	71	271	545	305	117	66	5	1	17	1	156	29	47	106	28	1	17	8	0	0	0	OTU_4777	HM129305.1.1452Bacteria	Bacteroidota	Bacteroidia	Sphingobacteriales	NS11-12
OTU_48140	70	56	30	8	32	39	48	21	4	65	27	155	86	62	13	16	65	13	138	54	11	12	6	7	OTU_48140	FPLK01002444.7.1544Bacteria	Verrucomicrobiota	Verrucomicrobiae	Opitutales	Opitutaceae	Lacunisphaera	metagenome
OTU_48182	12	13	6	0	15	12	27	3	0	18	1	13	2	5	1	1	1	2	2	1	0	2	0	3	OTU_48182	LICH01000264.386.1855Bacteria	Proteobacteria	Alphaproteobacteria	Rhodobacterales	Rhodobacteraceae	Rhodobacter
OTU_48652	0	14	1	2	2	0	2	5	0	172	8	89	4	8	2	2	15	1	6	13	0	31	37	39	OTU_48652	HE974991.1.1525Bacteria	Cyanobacteria	Cyanobacteriia	Cyanobacteriales	Nostocaceae	Calothrix
OTU_48656	158	104	156	10	101	175	91	53	26	9	8	84	8	180	45	26	310	44	17	37	6	3	1	0	OTU_48656	DQ223087.1.1346Bacteria	Bdellovibrionota	Bdellovibrionia	Bdellovibrionales	Bdellovibrionaceae	OM27
OTU_48911	12	20	13	2	17	18	19	4	1	0	0	0	0	1	1	0	2	0	0	1	0	0	0	0	OTU_48911	EU801416.1.1495Bacteria	Proteobacteria	Gammaproteobacteria	Burkholderiales	Comamonadaceae	Limnohabitans	uncultured
OTU_489220	15	49	14	19	19	36	70	7	1	96	35	439	49	88	18	42	59	24	351	107	9	86	39	139	OTU_489220	LC093420.1.1443Bacteria	Proteobacteria	Alphaproteobacteria	Caulobacterales	Caulobacteraceae	Brevundimonas	uncultured
OTU_4894	168	199	49	5	46	45	10	16	13	510	66	395	16	51	22	27	131	10	21	15	7	50	8	10	OTU_4894	AGEX01000002.536766.538298Bacteria	Proteobacteria	Gammaproteobacteria	Enterobacterales	Shewanellaceae	Shewanella	Shewanella
OTU_49111	49	46	50	9	49	71	40	16	6	7	3	32	5	58	16	15	69	9	22	14	3	2	1	0	OTU_49111	KP686942.1.1448Bacteria	Bacteroidota	Bacteroidia	Flavobacteriales	Crocinitomicaceae	Fluviicola	uncultured
OTU_4934	11	15	9	7	6	4	9	5	2	24	3	16	687	25	7	15	29	7	644	62	6	3	1	26	OTU_4934	FPLP01004016.3.1435Bacteria	Proteobacteria	Gammaproteobacteria	Burkholderiales	Rhodocyclaceae	Dechloromonas	metagenome
OTU_49526	39	49	78	8	48	53	28	21	5	16	2	27	0	15	3	2	27	1	0	6	2	0	0	0	OTU_49526	JQ732043.1.1424Bacteria	Bdellovibrionota	Bdellovibrionia	Bdellovibrionales	Bdellovibrionaceae	OM27
OTU_4984	11	11	3	7	14	4	35	2	0	25	10	58	80	28	8	1	18	6	84	35	0	11	0	4	OTU_4984	FN870316.1.1529Bacteria	MBNT15	uncultured
OTU_49941	1	1	0	0	0	0	3	0	1	0	0	0	40	2	0	0	0	0	70	2	0	0	0	0	OTU_49941	HE804405.1.1451Bacteria	Elusimicrobiota	Endomicrobia	Endomicrobiales	Endomicrobiaceae	Endomicrobium	uncultured
OTU_501	360	155	158	39	121	190	146	42	11	70	19	43	2	72	18	24	101	28	3	31	8	9	2	11	OTU_501	EU799443.1.1501Bacteria	Proteobacteria	Gammaproteobacteria	Burkholderiales	Nitrosomonadaceae	IS-44	uncultured
OTU_5030	0	8	1	3	12	2	6	1	0	146	22	114	0	3	0	0	0	1	0	5	0	11	2	1	OTU_5030	KT182609.1.1483Bacteria	Bacteroidota	Bacteroidia	Chitinophagales	Saprospiraceae	uncultured	uncultured
OTU_504277	0	26	1	2	8	3	4	3	2	25	7	68	3	2	0	4	2	0	2	6	0	7	5	9	OTU_504277	KC683043.1.1480Bacteria	Proteobacteria	Alphaproteobacteria	Rhizobiales	Rhizobiaceae	uncultured	uncultured
OTU_50740	1	2	0	1	1	2	0	0	0	202	11	29	0	1	1	0	0	0	0	2	0	16	1	2	OTU_50740	AB491841.1.1474Bacteria	Planctomycetota	Phycisphaerae	Phycisphaerales	Phycisphaeraceae	SM1A02	uncultured
OTU_50962	518	251	264	60	226	317	177	74	33	104	32	179	55	148	20	24	135	39	29	30	14	2	0	1	OTU_50962	AM086132.1.1405Bacteria	Planctomycetota	Phycisphaerae	Phycisphaerales	Phycisphaeraceae	CL500-3	uncultured
OTU_511	6	12	15	0	15	18	12	6	6	115	22	121	0	3	8	0	12	2	0	13	1	9	3	15	OTU_511	KC551764.1.1483Bacteria	Bacteroidota	Bacteroidia	Flavobacteriales	NS9
OTU_512	1635	961	743	306	733	883	1491	361	154	111	38	303	115	399	97	146	576	67	215	173	48	7	7	10	OTU_512	HM129056.1.1484Bacteria	Verrucomicrobiota	Verrucomicrobiae	Chthoniobacterales	Chthoniobacteraceae	LD29	uncultured
OTU_51333	391	188	135	46	138	232	168	50	31	27	8	56	270	216	39	31	156	55	156	142	26	2	0	2	OTU_51333	HM856408.1.1407Bacteria	Planctomycetota	Phycisphaerae	Phycisphaerales	Phycisphaeraceae	CL500-3	uncultured
OTU_51745	62	91	62	22	63	67	110	33	9	68	16	111	30	93	20	18	97	17	156	63	7	14	12	29	OTU_51745	DQ450165.1.1450Bacteria	Proteobacteria	Alphaproteobacteria	Rhizobiales	Beijerinckiaceae	alphaI
OTU_51879	6	13	2	3	4	2	10	0	0	34	7	29	0	2	1	0	1	0	0	9	0	1	1	5	OTU_51879	AJ616291.1.1293Bacteria	Planctomycetota	Planctomycetes	Pirellulales	Pirellulaceae	Blastopirellula	uncultured
OTU_52	1809	2624	2619	623	2350	3792	2755	945	433	22	9	51	3	1806	415	457	1449	378	3	138	134	3	4	1	OTU_52	EU802016.1.1483Bacteria	Bacteroidota	Bacteroidia	Flavobacteriales	Cryomorphaceae	uncultured	uncultured
OTU_520	421	439	487	118	381	572	383	166	88	49	25	114	141	371	96	123	493	72	303	105	28	3	4	6	OTU_520	EU801467.1.1484Bacteria	Actinobacteriota	Actinobacteria	Micrococcales	Microbacteriaceae	Candidatus
OTU_5208	0	0	0	0	0	1	1	1	0	4	0	5	18	4	1	1	0	1	54	11	0	0	0	3	OTU_5208	EF515961.1.1489Bacteria	Verrucomicrobiota	Verrucomicrobiae	Pedosphaerales	Pedosphaeraceae	ADurb.Bin063-1	uncultured
OTU_522	416	242	206	64	165	201	301	85	43	31	14	65	12	231	27	29	162	48	30	33	20	0	0	4	OTU_522	FPLS01053322.8.1552Bacteria	Verrucomicrobiota	Verrucomicrobiae	Pedosphaerales	Pedosphaeraceae	RS25G	metagenome
OTU_525	0	3	0	0	1	0	1	1	0	0	0	0	37	21	4	15	7	6	115	36	5	0	0	3	OTU_525	KC253272.1.1517Bacteria	Bdellovibrionota	Oligoflexia	0319-6G20	uncultured
OTU_52915	42	29	59	5	17	58	27	17	5	3	0	16	5	30	6	4	25	8	15	7	1	0	1	1	OTU_52915	HM129400.1.1417Bacteria	Proteobacteria	Alphaproteobacteria	Rickettsiales	Mitochondria	uncultured
OTU_530	19	4	1	0	6	15	5	3	0	54	16	52	1	16	3	5	24	2	0	18	4	6	1	4	OTU_530	JX120384.1.1519Bacteria	Proteobacteria	Gammaproteobacteria	Gammaproteobacteria
OTU_532	7	20	3	25	6	3	24	7	0	85	10	158	0	0	1	6	3	0	0	0	0	1	1	0	OTU_532	GU451382.1.1229Bacteria	Bacteroidota	Bacteroidia	Chitinophagales	Saprospiraceae	Rubidimonas	uncultured
OTU_533	582	763	336	200	577	449	1519	348	80	30	18	76	961	1259	227	384	840	291	4911	1470	184	5	9	21	OTU_533	AZOF01000004.12666.14131Bacteria	Proteobacteria	Alphaproteobacteria	SAR11
OTU_53614	10	9	8	1	8	8	10	1	4	18	1	24	0	3	1	0	0	0	1	5	0	2	0	2	OTU_53614	LCZK01000010.266332.267857Bacteria	Actinobacteriota	Acidimicrobiia	Microtrichales	Microtrichaceae	IMCC26207	Actinobacteria
OTU_5373	27	24	42	5	24	47	29	9	3	23	17	120	14	151	28	36	110	21	36	22	12	2	2	8	OTU_5373	AB753959.1.1446Bacteria	Bacteroidota	Bacteroidia	Sphingobacteriales	env.OPS
OTU_5374	23	31	36	7	19	48	13	5	13	0	3	2	0	22	2	7	11	4	0	0	2	0	1	0	OTU_5374	FJ744803.1.1357Bacteria	Firmicutes	Bacilli	Erysipelotrichales	Erysipelatoclostridiaceae	UCG-004	uncultured
OTU_5391	104	200	130	21	142	146	78	47	22	176	56	285	14	68	23	15	62	11	5	41	4	16	3	6	OTU_5391	AF418968.1.1515Bacteria	Planctomycetota	OM190	uncultured
OTU_542317	49	51	102	7	39	141	28	17	26	11	2	5	4	73	9	13	94	18	9	9	2	1	1	1	OTU_542317	EU800890.1.1463Bacteria	Chloroflexi	SL56
OTU_54522	1	0	0	1	2	0	6	1	0	1	2	5	6	7	0	4	0	2	38	20	1	0	0	3	OTU_54522	FPLS01057516.11.1546Bacteria	Verrucomicrobiota	Verrucomicrobiae	Chthoniobacterales	Chthoniobacteraceae	Chthoniobacter	metagenome
OTU_549312	34	24	23	5	27	18	17	10	6	2	2	2	2	10	3	3	18	2	1	1	2	0	0	0	OTU_549312	EU234279.1.1497Bacteria	Planctomycetota	Planctomycetes	Gemmatales	Gemmataceae	uncultured	uncultured
OTU_55187	0	5	3	0	2	0	1	0	0	59	8	72	10	3	0	1	4	0	15	8	0	2	1	3	OTU_55187	HE576389.1.1425Bacteria	WPS-2	uncultured
OTU_5525	19	22	144	29	144	79	22	34	11	12	12	55	0	394	145	35	26	199	0	203	82	2	3	5	OTU_5525	AF001659.1.1490Bacteria	Cyanobacteria	Cyanobacteriia	Chloroplast	environmental
OTU_5533	606	637	748	158	529	1079	724	231	136	396	66	406	1	507	93	131	687	99	2	45	32	54	24	26	OTU_5533	AJ697700.1.1481Bacteria	Bacteroidota	Bacteroidia	Cytophagales	Cyclobacteriaceae	Algoriphagus	uncultured
OTU_55568	0	10	0	2	3	3	3	4	0	120	8	48	0	2	2	0	0	0	0	5	0	19	1	1	OTU_55568	FJ203526.1.1433Bacteria	Planctomycetota	Phycisphaerae	Phycisphaerales	Phycisphaeraceae	Phycisphaera	uncultured
OTU_55807	12	28	58	5	23	38	14	10	6	67	13	137	0	18	3	3	22	0	0	3	4	9	1	10	OTU_55807	FJ905672.1.1384Bacteria	Bdellovibrionota	Bdellovibrionia	Bdellovibrionales	Bdellovibrionaceae	OM27
OTU_5581	731	658	2338	168	579	2853	591	265	345	206	75	322	59	1183	228	228	1360	245	104	153	79	8	4	2	OTU_5581	GU305809.1.1464Bacteria	Chloroflexi	SL56
OTU_559	1104	320	228	89	286	292	231	143	52	4	1	3	1	175	29	21	193	33	0	8	12	1	2	0	OTU_559	LC075347.1.1480Bacteria	Proteobacteria	Gammaproteobacteria	Pseudomonadales	OM182
OTU_5629	17	40	32	15	38	19	59	13	3	609	160	769	2	25	5	11	19	7	1	148	4	19	3	47	OTU_5629	GQ396988.1.1490Bacteria	Bacteroidota	Bacteroidia	Chitinophagales	Saprospiraceae	uncultured	uncultured
OTU_564723	43	7	12	2	6	30	9	6	7	22	1	13	1	8	0	0	8	1	0	1	0	0	0	0	OTU_564723	KC424668.1.1510Bacteria	Proteobacteria	Gammaproteobacteria	Pseudomonadales	Halieaceae	Halioglobus	uncultured
OTU_57	8277	10495	10726	2397	8673	13943	11446	3751	1714	85	53	122	1	5029	1018	1337	4234	1218	8	395	375	6	9	4	OTU_57	KP410311.1.1482Bacteria	Bacteroidota	Bacteroidia	Flavobacteriales	Cryomorphaceae	uncultured	uncultured
OTU_57071	8	6	3	1	9	9	4	4	3	5	1	2	11	10	4	3	8	1	6	3	0	1	0	0	OTU_57071	JQ278953.1.1492Bacteria	Proteobacteria	Gammaproteobacteria	Burkholderiales	Neisseriaceae	uncultured	uncultured
OTU_57530	67	32	26	14	19	24	27	14	6	19	5	26	9	44	12	18	88	11	1	5	3	1	0	1	OTU_57530	JN868894.1.1525Bacteria	Proteobacteria	Gammaproteobacteria	Pseudomonadales	Spongiibacteraceae	BD1-7
OTU_576886	1	4	2	3	3	1	2	0	1	18	2	82	0	3	1	1	2	0	0	7	0	12	2	8	OTU_576886	AB476277.1.1408Bacteria	Proteobacteria	Alphaproteobacteria	Rhizobiales	Rhizobiaceae	uncultured	uncultured
OTU_5771	28	37	45	7	24	66	56	7	4	13	4	19	0	25	8	6	44	8	0	6	8	1	0	1	OTU_5771	JN177656.1.1482Bacteria	Bacteroidota	Bacteroidia	Cytophagales	Cyclobacteriaceae	Marinoscillum	uncultured
OTU_577698	21	26	11	5	18	14	35	8	2	5	1	4	0	12	1	1	8	2	2	1	0	2	0	2	OTU_577698	JX222231.1.1419Bacteria	Proteobacteria	Alphaproteobacteria	Rhodobacterales	Rhodobacteraceae	Pseudorhodobacter	uncultured
OTU_577965	0	1	0	0	2	0	1	1	0	0	0	0	117	2	1	0	0	0	126	6	0	0	0	0	OTU_577965	HE648182.1.1514Bacteria	Bdellovibrionota	Oligoflexia	0319-6G20	uncultured
OTU_579051	0	6	4	0	2	4	2	1	1	56	29	178	9	15	4	2	11	2	19	30	2	19	5	19	OTU_579051	KT714209.1.1480Bacteria	Armatimonadota	Armatimonadia	Armatimonadales	Armatimonadaceae	Armatimonas	uncultured
OTU_579362	13	22	3	5	21	5	13	5	2	747	96	358	11	11	4	2	7	0	9	35	2	104	12	55	OTU_579362	JX521042.1.1506Bacteria	Proteobacteria	Gammaproteobacteria	Xanthomonadales	Rhodanobacteraceae	uncultured	uncultured
OTU_58115	1	6	1	1	0	1	1	0	0	0	0	0	84	4	1	0	3	0	130	1	0	0	0	0	OTU_58115	FJ437848.1.1511Bacteria	Verrucomicrobiota	Omnitrophia	Omnitrophales	Omnitrophaceae	Candidatus
OTU_582270	1	1	0	0	3	1	1	0	0	33	10	77	0	0	0	1	1	0	0	2	0	12	0	5	OTU_582270	AY682198.1.1396Bacteria	Proteobacteria	Alphaproteobacteria	Rhodobacterales	Rhodobacteraceae	Yoonia-Loktanella	Loktanella
OTU_5832	9	23	3	1	17	9	12	2	1	480	52	167	13	8	1	9	22	4	29	33	1	17	0	8	OTU_5832	FJ437965.1.1499Bacteria	Proteobacteria	Gammaproteobacteria	Steroidobacterales	Steroidobacteraceae	uncultured	uncultured
OTU_585590	8	22	7	2	6	8	11	5	1	35	14	126	0	6	0	3	7	2	0	0	1	7	3	5	OTU_585590	KC994865.1.1426Bacteria	Proteobacteria	Alphaproteobacteria	Rhodobacterales	Rhodobacteraceae	Rhodobacter	uncultured
OTU_585827	29	44	44	8	32	55	41	14	12	13	2	18	18	37	13	11	65	9	13	11	1	1	1	1	OTU_585827	HM128662.1.1442Bacteria	Actinobacteriota	Actinobacteria	Micrococcales	Microbacteriaceae	Candidatus
OTU_58589	12	5	2	0	3	3	5	1	1	12	3	12	68	22	3	5	14	8	69	25	3	4	0	4	OTU_58589	KF956753.1.1459Bacteria	Proteobacteria	Gammaproteobacteria	Burkholderiales	Nitrosomonadaceae	MND1	uncultured
OTU_5871	7	6	6	0	1	7	4	3	0	0	0	1	17	32	4	3	29	2	9	5	0	4	0	1	OTU_5871	FPLS01057790.16.1542Bacteria	Dependentiae	Babeliae	Babeliales	UBA12409	metagenome
OTU_58937	17	15	5	10	15	9	55	5	0	32	2	48	1	4	1	8	9	5	2	4	0	5	1	4	OTU_58937	FPLP01008093.2.1465Bacteria	Planctomycetota	Planctomycetes	Pirellulales	Pirellulaceae	Rhodopirellula	metagenome
OTU_59099	8	12	5	2	2	4	4	0	2	26	10	61	11	7	3	3	9	2	16	16	0	3	1	2	OTU_59099	DQ125814.1.1484Bacteria	Verrucomicrobiota	Verrucomicrobiae	Opitutales	Opitutaceae	Opitutus	uncultured
OTU_59613	41	84	45	19	64	74	123	24	5	92	24	219	1	37	7	10	46	8	7	12	0	31	4	49	OTU_59613	KC994865.1.1426Bacteria	Proteobacteria	Alphaproteobacteria	Rhodobacterales	Rhodobacteraceae	Rhodobacter	uncultured
OTU_597689	9	18	14	7	18	15	37	6	1	10	2	7	0	11	2	3	8	6	0	2	0	2	0	0	OTU_597689	LICH01000264.386.1855Bacteria	Proteobacteria	Alphaproteobacteria	Rhodobacterales	Rhodobacteraceae	Rhodobacter
OTU_598062	3	6	3	0	2	1	3	5	2	7	2	8	17	29	3	9	7	5	53	28	0	1	0	0	OTU_598062	KX035413.1.1494Bacteria	Gemmatimonadota	Gemmatimonadetes	Gemmatimonadales	Gemmatimonadaceae	uncultured	uncultured
OTU_599395	17	31	28	9	39	23	59	12	4	16	5	39	9	34	4	8	28	7	31	16	1	5	4	10	OTU_599395	DQ450165.1.1450Bacteria	Proteobacteria	Alphaproteobacteria	Rhizobiales	Beijerinckiaceae	alphaI
OTU_6	2062	2794	1933	752	2216	2318	1749	715	255	749	213	644	773	2860	539	655	2792	574	964	491	110	341	159	207	OTU_6	AB452981.1.1433Bacteria	Proteobacteria	Gammaproteobacteria	Burkholderiales	Comamonadaceae	Rhodoferax	beta
OTU_6006	0	11	0	0	2	0	1	1	0	81	20	71	1	0	0	1	0	0	1	2	0	31	5	4	OTU_6006	MF997422.30740.32226Bacteria	Proteobacteria	Alphaproteobacteria	Rickettsiales	Mitochondria	Nitzschia
OTU_60126	97	99	111	27	116	152	89	34	36	34	8	42	55	97	23	34	142	24	136	43	10	2	0	2	OTU_60126	HM128488.1.1443Bacteria	Actinobacteriota	Actinobacteria	Micrococcales	Microbacteriaceae	Candidatus
OTU_604616	8	11	5	2	6	5	5	2	0	18	3	18	64	17	5	4	12	8	59	31	0	3	0	3	OTU_604616	JF429373.1.1502Bacteria	Proteobacteria	Gammaproteobacteria	Burkholderiales	Nitrosomonadaceae	MND1	uncultured
OTU_607999	14	22	21	2	25	21	18	7	1	0	0	0	1	1	1	0	0	0	0	2	2	0	0	0	OTU_607999	EU803494.1.1484Bacteria	Actinobacteriota	Acidimicrobiia	Microtrichales	Ilumatobacteraceae	CL500-29
OTU_6091	1	1	0	1	0	0	4	1	0	3	0	3	14	6	2	2	0	0	48	12	0	2	0	1	OTU_6091	FJ660537.1.1481Bacteria	Spirochaetota	Leptospirae	Leptospirales	Leptospiraceae	Leptospira	uncultured
OTU_61	15	59	27	31	36	23	60	23	6	467	108	942	0	25	7	19	33	2	2	36	2	80	43	20	OTU_61	GU451393.1.1230Bacteria	Bacteroidota	Bacteroidia	Chitinophagales	Saprospiraceae	uncultured	uncultured
OTU_61125	2	8	2	1	6	7	5	0	1	42	4	25	107	71	8	24	21	17	94	79	6	1	0	2	OTU_61125	LMYF01007894.1176.2691Bacteria	Proteobacteria	Gammaproteobacteria	Steroidobacterales	Steroidobacteraceae	uncultured	Hypsibius
OTU_6120	0	1	0	0	0	0	0	0	0	0	0	0	165	2	2	3	0	0	245	18	2	0	0	0	OTU_6120	KJ128018.1.1513Bacteria	Firmicutes	Negativicutes	Veillonellales-Selenomonadales	Sporomusaceae	Anaerospora	uncultured
OTU_6132	0	0	0	0	0	0	0	1	0	0	0	0	51	0	0	0	0	0	47	1	0	0	0	0	OTU_6132	LN870904.1.1388Bacteria	Bacteroidota	Bacteroidia	Bacteroidales	Barnesiellaceae	uncultured	uncultured
OTU_6137	106	46	285	30	272	266	102	63	32	61	27	176	36	2851	776	290	286	1038	49	263	192	83	38	50	OTU_6137	EU919855.1.1450Bacteria	Cyanobacteria	Cyanobacteriia	Chloroplast	uncultured
OTU_617301	7	4	2	0	0	4	7	0	0	13	4	9	44	16	3	5	7	4	40	24	1	3	0	1	OTU_617301	MF942713.1.1504Bacteria	Proteobacteria	Gammaproteobacteria	Burkholderiales	TRA3-20	uncultured
OTU_61836	7	9	3	0	14	2	9	1	1	30	23	102	15	3	0	0	6	3	51	6	0	2	8	8	OTU_61836	HQ119975.1.1485Bacteria	Bdellovibrionota	Bdellovibrionia	Bdellovibrionales	Bdellovibrionaceae	Bdellovibrio	uncultured
OTU_62	1	17	0	5	7	1	23	1	0	3	2	3	75	11	3	5	4	3	108	8	0	1	0	3	OTU_62	JN398066.1.1502Bacteria	Firmicutes	Clostridia	Oscillospirales	Hungateiclostridiaceae	uncultured	uncultured
OTU_6242	86	65	74	14	53	105	41	27	7	1	0	1	0	59	11	5	37	6	1	4	2	0	0	0	OTU_6242	EU801784.1.1494Bacteria	Bacteroidota	Bacteroidia	Flavobacteriales	Flavobacteriaceae	NS5
OTU_62550	30	17	20	0	26	24	20	4	5	1	0	3	0	14	2	2	17	2	2	2	0	0	0	0	OTU_62550	EU800831.1.1486Bacteria	Actinobacteriota	Acidimicrobiia	Microtrichales	Ilumatobacteraceae	CL500-29
OTU_62845	78	66	84	8	63	79	58	25	13	24	8	40	7	29	6	16	65	13	22	12	7	0	1	1	OTU_62845	KP686608.1.1447Bacteria	Bacteroidota	Bacteroidia	Flavobacteriales	Crocinitomicaceae	Fluviicola	uncultured
OTU_63	659	429	376	104	375	398	306	113	50	27	4	34	3	654	120	94	676	110	4	22	25	4	4	0	OTU_63	HM129951.1.1455Bacteria	Proteobacteria	Gammaproteobacteria	Burkholderiales	MWH-UniP1
OTU_630	308	289	259	59	173	337	166	80	22	103	13	125	1	69	17	13	52	11	0	3	2	43	9	4	OTU_630	HM127504.1.1438Bacteria	Bacteroidota	Bacteroidia	Flavobacteriales	Flavobacteriaceae	Polaribacter	uncultured
OTU_63134	4	5	4	1	5	2	2	1	0	133	18	56	2	1	0	1	2	0	0	3	0	21	2	5	OTU_63134	KC961276.1.1506Bacteria	Proteobacteria	Gammaproteobacteria	Xanthomonadales	Rhodanobacteraceae	Aquimonas	uncultured
OTU_63148	71	13	20	9	17	40	13	8	11	263	19	99	3	8	3	6	13	3	2	8	3	7	1	2	OTU_63148	AM882581.1.1492Bacteria	Proteobacteria	Gammaproteobacteria	Pseudomonadales	Halieaceae	Halioglobus	uncultured
OTU_633874	19	29	24	7	19	17	39	8	4	0	0	0	20	46	16	7	49	9	82	32	6	0	1	1	OTU_633874	EU801252.1.1450Bacteria	Proteobacteria	Alphaproteobacteria	Micropepsales	Micropepsaceae	uncultured	uncultured
OTU_63457	345	512	723	90	416	923	485	176	123	9	2	10	20	298	58	80	208	62	40	34	24	0	0	0	OTU_63457	FJ612200.1.1491Bacteria	Bacteroidota	Bacteroidia	Sphingobacteriales	NS11-12
OTU_637	135	140	163	27	100	191	155	47	39	32	9	80	27	163	30	30	291	35	71	31	10	11	10	6	OTU_637	KP686942.1.1448Bacteria	Bacteroidota	Bacteroidia	Flavobacteriales	Crocinitomicaceae	Fluviicola	uncultured
OTU_64	2	20	3	1	8	1	6	6	1	422	94	1008	1	9	3	4	6	0	3	3	0	135	7	17	OTU_64	AY212583.1.1474Bacteria	Cyanobacteria	Cyanobacteriia	Chloroplast	uncultured
OTU_640	1312	949	820	306	749	954	905	316	105	1064	155	520	15	299	64	111	316	48	7	232	18	231	44	195	OTU_640	KM823772.1.1537Bacteria	Proteobacteria	Gammaproteobacteria	Xanthomonadales	Xanthomonadaceae	Arenimonas	uncultured
OTU_64025	4	9	4	7	5	7	27	2	0	173	14	133	0	1	0	2	2	0	0	6	0	6	2	5	OTU_64025	KY190907.1.1454Bacteria	Verrucomicrobiota	Verrucomicrobiae	Verrucomicrobiales	Rubritaleaceae	Rubritalea	uncultured
OTU_6420	13	19	8	4	16	6	16	0	1	33	6	25	35	12	5	17	11	4	24	16	0	12	0	8	OTU_6420	JX860597.1.1452Bacteria	Proteobacteria	Gammaproteobacteria	Burkholderiales	Chitinibacteraceae	Deefgea	Deefgea
OTU_64223	303	343	434	85	219	412	448	131	51	71	11	132	26	693	196	82	456	178	83	42	73	15	2	8	OTU_64223	FM995183.1.1473Bacteria	Cyanobacteria	Cyanobacteriia	Chloroplast	uncultured
OTU_6428	587	1069	881	296	940	1113	573	310	112	128	55	171	2475	1727	368	645	1302	479	3470	1563	150	58	67	61	OTU_6428	EU801820.1.1495Bacteria	Proteobacteria	Gammaproteobacteria	Burkholderiales	Comamonadaceae	Limnohabitans	uncultured
OTU_649022	8	4	1	0	3	4	0	2	0	3	1	4	19	14	1	3	5	0	19	8	2	1	0	0	OTU_649022	EU801319.1.1473Bacteria	Proteobacteria	Gammaproteobacteria	Burkholderiales	B1-7BS	uncultured
OTU_653696	4	12	3	2	4	3	13	2	0	14	5	75	3	12	0	4	6	1	35	19	2	16	10	28	OTU_653696	FPLS01051666.11.1476Bacteria	Proteobacteria	Alphaproteobacteria	Caulobacterales	Caulobacteraceae	Caulobacter	metagenome
OTU_655	13	23	14	3	19	31	18	7	0	0	1	1	0	9	5	2	7	2	1	1	0	0	0	0	OTU_655	KY190584.1.1429Bacteria	Proteobacteria	Gammaproteobacteria	Burkholderiales	Comamonadaceae	uncultured	uncultured
OTU_65628	0	4	1	1	3	2	2	2	1	20	0	35	90	40	17	22	16	10	298	86	7	15	2	39	OTU_65628	KP686640.1.1408Bacteria	Proteobacteria	Alphaproteobacteria	Rhizobiales	A0839	uncultured
OTU_658	0	18	1	0	2	3	1	3	0	78	8	57	12	8	5	9	16	4	28	36	3	34	119	199	OTU_658	EF580958.1.1450Bacteria	Cyanobacteria	Cyanobacteriia	Leptolyngbyales	Leptolyngbyaceae	Calothrix
OTU_65805	2	3	0	0	2	1	4	2	0	7	0	10	17	6	1	1	2	1	26	13	0	3	0	0	OTU_65805	AY228334.1.1474Bacteria	Firmicutes	Clostridia	Clostridiales	Clostridiaceae	Clostridium
OTU_65884	14	15	16	0	20	32	14	1	4	2	0	0	0	2	0	0	1	0	1	0	1	0	0	0	OTU_65884	HQ661171.1.1444Bacteria	Actinobacteriota	Acidimicrobiia	Microtrichales	Ilumatobacteraceae	CL500-29
OTU_6598	2	20	3	9	16	0	27	4	1	239	58	463	0	5	5	5	18	0	0	8	0	30	0	14	OTU_6598	JF769707.1.1510Bacteria	Bacteroidota	Bacteroidia	Chitinophagales	uncultured	uncultured
OTU_6616	0	9	0	3	3	1	15	2	0	27	10	31	13	6	2	8	5	1	48	41	2	1	0	8	OTU_6616	JX040409.1.1468Bacteria	Bacteroidota	Bacteroidia	Chitinophagales	uncultured	uncultured
OTU_6617	31	37	18	5	14	23	15	9	3	10	3	4	31	35	5	24	33	13	30	47	5	1	0	0	OTU_6617	KP686910.1.1447Bacteria	Planctomycetota	Planctomycetes	Pirellulales	Pirellulaceae	uncultured	uncultured
OTU_661721	1	7	1	0	0	3	5	1	0	225	17	141	0	3	2	1	4	1	1	10	0	21	32	33	OTU_661721	HM217068.1.1349Bacteria	Cyanobacteria	Cyanobacteriia	Phormidesmiales	Nodosilineaceae	Nodosilinea
OTU_66370	2	3	2	1	1	2	2	0	0	30	6	27	230	120	31	54	36	23	195	160	12	1	0	1	OTU_66370	LMYF01007894.1176.2691Bacteria	Proteobacteria	Gammaproteobacteria	Steroidobacterales	Steroidobacteraceae	uncultured	Hypsibius
OTU_668690	4	7	3	0	6	5	6	1	0	8	2	3	32	47	8	7	17	9	79	35	3	0	0	1	OTU_668690	KX035413.1.1494Bacteria	Gemmatimonadota	Gemmatimonadetes	Gemmatimonadales	Gemmatimonadaceae	uncultured	uncultured
OTU_674056	6	10	2	1	11	10	21	2	0	21	4	13	8	5	0	2	7	0	26	8	0	2	0	3	OTU_674056	KP687182.1.1410Bacteria	Proteobacteria	Alphaproteobacteria	Rhizobiales	Beijerinckiaceae	Methylorosula	uncultured
OTU_68	246	299	501	87	285	693	324	162	95	2	0	2	5	128	18	36	120	38	3	12	11	0	0	0	OTU_68	FJ612299.1.1484Bacteria	Bacteroidota	Bacteroidia	Sphingobacteriales	NS11-12
OTU_682	41	14	29	6	16	40	36	12	8	1	0	0	0	30	8	6	42	10	0	4	4	0	0	0	OTU_682	GQ346892.1.1389Bacteria	PAUC34f	uncultured
OTU_68259	19	42	15	7	35	29	38	9	1	110	32	232	3	8	4	3	15	3	23	19	1	13	7	50	OTU_68259	KT342858.15110.16584Bacteria	Proteobacteria	Alphaproteobacteria	Sphingomonadales	Sphingomonadaceae	Novosphingobium	uncultured
OTU_684	1794	2495	3084	401	1886	3376	2109	828	432	114	47	150	3	1137	233	137	1018	273	5	89	68	1	1	4	OTU_684	AJ697707.1.1457Bacteria	Bacteroidota	Bacteroidia	Chitinophagales	Saprospiraceae	Candidatus
OTU_6840	0	8	0	0	0	0	0	0	0	62	14	142	0	0	2	0	0	0	0	1	0	209	5	1	OTU_6840	JF272060.1.1466Bacteria	Proteobacteria	Alphaproteobacteria	Rickettsiales	Mitochondria	uncultured
OTU_6843	5	8	1	3	4	1	25	1	0	58	12	93	0	0	0	0	0	0	1	3	0	0	0	4	OTU_6843	JF344364.1.1508Bacteria	Myxococcota	Polyangia	Polyangiales	Sandaracinaceae	uncultured	uncultured
OTU_68452	67	55	38	23	36	59	57	15	8	1	1	4	0	40	13	14	56	9	2	5	12	0	0	0	OTU_68452	DQ906739.1.1458Bacteria	Proteobacteria	Alphaproteobacteria	AT-s3-44	uncultured
OTU_6900	95	154	69	34	111	99	241	56	13	11	4	32	0	76	19	40	109	27	0	16	10	2	2	2	OTU_6900	DQ059300.1.1495Bacteria	Cyanobacteria	Cyanobacteriia	Chloroplast	Prochlorales
OTU_6913	62	13	36	9	35	45	65	24	8	32	12	34	1	30	0	5	25	4	0	0	0	0	1	0	OTU_6913	HM128981.1.1483Bacteria	Verrucomicrobiota	Verrucomicrobiae	Verrucomicrobiales	Verrucomicrobiaceae	uncultured	uncultured
OTU_7	2451	3190	4519	641	2666	6207	2841	1131	820	46	16	37	155	1738	326	443	1313	383	326	328	128	0	3	1	OTU_7	MF040415.1.1484Bacteria	Bacteroidota	Bacteroidia	Sphingobacteriales	NS11-12
OTU_70462	335	212	221	56	179	285	137	82	20	294	55	199	3	91	26	30	127	13	1	26	5	26	6	11	OTU_70462	EU800750.1.1484Bacteria	Bacteroidota	Bacteroidia	Flavobacteriales	Flavobacteriaceae	Aquibacter	uncultured
OTU_706	122	172	186	15	136	192	93	88	25	5	1	22	0	115	23	5	119	39	0	11	8	0	1	0	OTU_706	EF574272.1.1491Bacteria	Desulfobacterota	Desulfuromonadia	PB19	uncultured
OTU_7071	589	215	126	63	160	184	167	90	20	81	13	36	63	199	32	25	169	58	29	47	15	16	3	0	OTU_7071	HQ119883.1.1507Bacteria	Proteobacteria	Gammaproteobacteria	Pseudomonadales	Pseudohongiellaceae	BIyi10	uncultured
OTU_71519	1	3	1	0	1	3	0	1	0	47	4	88	0	2	0	0	1	0	0	1	0	2	5	0	OTU_71519	JX521054.1.1491Bacteria	Bacteroidota	Bacteroidia	Chitinophagales	Saprospiraceae	Lewinella	uncultured
OTU_71555	92	55	130	10	58	166	48	31	13	11	5	23	3	26	7	6	39	4	8	10	3	1	1	1	OTU_71555	HM856472.1.1443Bacteria	Actinobacteriota	Acidimicrobiia	Microtrichales	Ilumatobacteraceae	CL500-29
OTU_7158	254	451	478	72	358	531	286	165	70	167	122	575	355	813	127	203	449	145	1034	630	54	12	3	38	OTU_7158	AB753903.1.1427Bacteria	Armatimonadota	Armatimonadia	Armatimonadales	Armatimonadaceae	Armatimonas	uncultured
OTU_7192	244	246	262	60	184	338	198	84	50	23	7	59	20	185	39	42	218	39	45	39	14	1	1	2	OTU_7192	EU703159.1.1492Bacteria	Bacteroidota	Bacteroidia	Flavobacteriales	Crocinitomicaceae	Fluviicola	uncultured
OTU_721	61	98	122	28	76	141	99	41	25	60	5	40	0	81	14	27	66	23	0	14	8	4	1	3	OTU_721	HQ242551.1.1485Bacteria	Bacteroidota	Bacteroidia	Flavobacteriales	Cryomorphaceae	uncultured	uncultured
OTU_721859	91	76	93	22	83	121	79	26	20	4	1	4	5	60	7	12	81	15	7	8	3	0	0	0	OTU_721859	HQ008593.1.1510Bacteria	Actinobacteriota	Actinobacteria	Frankiales	Sporichthyaceae	hgcI
OTU_722	64	114	91	30	102	116	54	41	18	370	84	436	2	45	19	10	65	13	0	29	8	77	7	30	OTU_722	EU617889.1.1521Bacteria	Planctomycetota	OM190	uncultured
OTU_72309	387	577	320	173	409	412	853	158	54	381	82	734	17	230	55	84	271	37	69	89	14	231	84	276	OTU_72309	JX222231.1.1419Bacteria	Proteobacteria	Alphaproteobacteria	Rhodobacterales	Rhodobacteraceae	Pseudorhodobacter	uncultured
OTU_73055	6	7	5	1	4	7	14	3	2	6	3	27	1	4	5	1	4	3	1	11	0	0	0	3	OTU_73055	HM798920.1.1453Bacteria	Verrucomicrobiota	Lentisphaeria	SS1-B-02-17	uncultured
OTU_73070	42	33	26	10	27	20	18	7	2	77	23	38	220	54	13	28	43	24	208	103	11	4	3	15	OTU_73070	EF516600.1.1463Bacteria	Proteobacteria	Gammaproteobacteria	Burkholderiales	Nitrosomonadaceae	IS-44	uncultured
OTU_73195	1	17	4	3	5	4	7	4	0	58	12	84	1	4	2	3	5	1	3	38	0	6	3	11	OTU_73195	EF205264.1.1519Bacteria	Desulfobacterota	Desulfuromonadia	Desulfuromonadales	Sva1033	uncultured
OTU_74	8551	9616	3951	2625	7965	6591	20966	4977	1220	448	404	1610	15	12396	2409	2639	10502	2607	47	859	1298	100	355	163	OTU_74	JPLS01000097.347.1841Bacteria	Proteobacteria	Alphaproteobacteria	SAR11
OTU_7402	745	442	377	122	345	424	622	183	57	28	4	46	40	329	75	114	358	57	52	50	27	3	5	3	OTU_7402	JN941872.1.1446Bacteria	Verrucomicrobiota	Verrucomicrobiae	Chthoniobacterales	Terrimicrobiaceae	Terrimicrobium	uncultured
OTU_74273	3	49	6	1	14	6	3	4	1	791	96	1002	52	11	3	9	20	4	117	123	2	610	317	689	OTU_74273	HQ860579.1.1449Bacteria	Cyanobacteria	Cyanobacteriia	Chloroplast	uncultured
OTU_7446	64	69	52	23	49	45	83	15	5	8	2	40	71	54	15	17	72	25	261	60	8	3	3	15	OTU_7446	EU234305.1.1517Bacteria	Acidobacteriota	Vicinamibacteria	Vicinamibacterales	uncultured	uncultured
OTU_745	23	45	7	29	21	11	63	12	0	20	16	12	66	28	12	23	57	12	56	14	4	1	12	6	OTU_745	CP017834.3157550.3159079Bacteria	Bdellovibrionota	Oligoflexia	Silvanigrellales	Silvanigrellaceae	Silvanigrella	Silvanigrella
OTU_7455	3	15	11	2	9	13	7	4	1	181	57	596	2	17	3	0	13	3	7	8	1	67	5	23	OTU_7455	HQ178788.1.1407Bacteria	Cyanobacteria	Cyanobacteriia	Chloroplast	uncultured
OTU_74579	6	4	15	4	6	4	2	2	1	1	2	15	6	12	3	3	10	3	11	5	1	2	1	0	OTU_74579	HM129857.1.1443Bacteria	Bacteroidota	Bacteroidia	Sphingobacteriales	LiUU-11-161	uncultured
OTU_7480	7	5	4	8	7	5	4	2	1	18	6	36	149	90	11	27	46	30	268	157	21	3	0	26	OTU_7480	KY992613.1.1498Bacteria	Planctomycetota	Planctomycetes	Planctomycetales	Schlesneriaceae	Schlesneria	uncultured
OTU_75005	15	14	11	2	19	18	12	1	1	4	2	3	0	4	0	1	3	0	0	0	0	1	0	0	OTU_75005	GU563783.1.1440Bacteria	Proteobacteria	Gammaproteobacteria	Burkholderiales	Oxalobacteraceae	Massilia	uncultured
OTU_75542	301	311	160	84	184	168	361	92	26	2164	306	2237	53	203	58	72	223	37	99	170	12	197	51	120	OTU_75542	HM129970.1.1462Bacteria	Verrucomicrobiota	Verrucomicrobiae	Verrucomicrobiales	Rubritaleaceae	Luteolibacter	uncultured
OTU_7558	57	89	46	16	72	50	136	43	7	3	0	2	52	114	21	12	82	13	160	15	3	0	0	3	OTU_7558	FN668206.1.1497Bacteria	Acidobacteriota	Holophagae	Holophagales	Holophagaceae	marine
OTU_76201	5	19	7	1	11	3	9	6	1	292	36	338	23	19	12	8	13	5	174	61	4	15	3	41	OTU_76201	AM691116.1.1457Bacteria	Proteobacteria	Alphaproteobacteria	Acetobacterales	Acetobacteraceae	Roseomonas	Roseomonas
OTU_766	433	139	53	32	117	123	99	64	19	2	0	0	0	76	19	21	154	29	0	8	15	0	0	0	OTU_766	LIDB01000066.657.2213Bacteria	Proteobacteria	Gammaproteobacteria	Pseudomonadales	SAR86
OTU_76858	58	59	18	20	35	16	95	16	2	42	31	135	6	17	2	8	15	2	34	24	2	28	7	3	OTU_76858	JQ817685.1.1430Bacteria	Verrucomicrobiota	Lentisphaeria	Lentisphaerales	Lentisphaeraceae	Lentisphaera	uncultured
OTU_77	6126	9424	7002	2419	7459	8305	5198	2388	894	2637	700	2101	7125	9464	1897	2988	8185	2129	10072	4362	609	922	499	756	OTU_77	JN398062.1.1459Bacteria	Proteobacteria	Gammaproteobacteria	Burkholderiales	Comamonadaceae	Limnohabitans	uncultured
OTU_77342	1	10	3	3	6	1	1	0	1	161	45	168	3	13	3	5	10	2	13	44	0	10	0	19	OTU_77342	LC124689.1.1446Bacteria	Gemmatimonadota	Gemmatimonadetes	Gemmatimonadales	Gemmatimonadaceae	Gemmatimonas	uncultured
OTU_7739	0	1	1	2	1	1	1	0	0	6	1	10	59	19	2	9	9	5	88	28	2	1	0	1	OTU_7739	FJ502252.1.1499Bacteria	Bacteroidota	Bacteroidia	Chitinophagales	Chitinophagaceae	uncultured	uncultured
OTU_78	0	3	0	1	3	0	1	1	0	43	8	59	0	0	0	0	0	0	0	0	0	1	0	0	OTU_78	KC668955.1.1493Bacteria	Verrucomicrobiota	Verrucomicrobiae	Verrucomicrobiales	Rubritaleaceae	Rubritalea	uncultured
OTU_78065	0	1	0	1	3	0	2	2	0	3	2	10	25	27	1	5	11	6	51	27	8	1	0	2	OTU_78065	HQ178708.1.1462Bacteria	Planctomycetota	Planctomycetes	Planctomycetales	Schlesneriaceae	Schlesneria	uncultured
OTU_78428	7914	4576	4385	1259	3868	4767	3500	1500	640	622	127	608	386	3783	735	717	4607	803	459	438	212	215	81	166	OTU_78428	FJ820366.1.1493Bacteria	Proteobacteria	Gammaproteobacteria	Burkholderiales	MWH-UniP1
OTU_7950	3	8	2	2	3	1	24	0	0	21	1	42	8	2	0	2	4	1	18	38	1	4	0	4	OTU_7950	LC124557.1.1487Bacteria	Desulfobacterota	Desulfobacteria	Desulfobacterales	Desulfosarcinaceae	Desulfatirhabdium	uncultured
OTU_79999	0	2	2	0	1	0	0	0	0	0	0	0	21	6	0	3	2	1	96	7	0	0	0	1	OTU_79999	KY077145.1.1327Bacteria	Proteobacteria	Alphaproteobacteria	uncultured	Lacibacterium
OTU_8003	55	26	45	11	37	52	27	5	12	32	3	24	0	7	2	0	24	0	0	0	2	4	0	0	OTU_8003	AM279210.8.1478Bacteria	Bacteroidota	Bacteroidia	Flavobacteriales	Flavobacteriaceae	uncultured	uncultured
OTU_803	79	75	86	19	64	90	76	25	10	73	8	53	65	120	17	39	263	11	70	19	3	17	7	18	OTU_803	EU801386.1.1478Bacteria	Bacteroidota	Bacteroidia	Flavobacteriales	Flavobacteriaceae	Flavobacterium	uncultured
OTU_805	445	492	561	102	401	760	536	193	110	49	4	28	0	204	60	71	212	52	6	19	17	7	2	2	OTU_805	GU230419.1.1483Bacteria	Bacteroidota	Bacteroidia	Sphingobacteriales	NS11-12
OTU_81	13	58	26	1	26	15	27	21	4	4	1	3	0	116	38	6	51	27	0	3	7	5	5	0	OTU_81	KY629619.60516.62113Bacteria	Proteobacteria	Alphaproteobacteria	Rickettsiales	Mitochondria	Micractinium
OTU_8134	6	19	11	1	14	14	7	1	1	3	0	0	5	13	5	5	8	5	3	3	2	1	0	1	OTU_8134	JN825508.1.1406Bacteria	Bdellovibrionota	Oligoflexia	Oligoflexales	Oligoflexaceae	uncultured	uncultured
OTU_8137	43	86	100	9	59	79	30	46	19	39	7	65	0	83	31	6	152	15	0	17	11	1	1	3	OTU_8137	JQ624356.1.1470Bacteria	Desulfobacterota	Desulfuromonadia	Bradymonadales	uncultured
OTU_81629	8	37	4	5	11	5	12	3	3	110	18	62	1	14	7	2	10	0	0	1	1	10	3	4	OTU_81629	KY190800.1.1442Bacteria	Planctomycetota	Planctomycetes	Pirellulales	Pirellulaceae	Blastopirellula	uncultured
OTU_821439	17	19	14	4	17	19	39	9	4	13	0	23	0	7	1	2	10	1	0	2	1	1	1	5	OTU_821439	FPLK01001824.18.1462Bacteria	Proteobacteria	Alphaproteobacteria	Rhodobacterales	Rhodobacteraceae	uncultured	metagenome
OTU_83268	60	129	58	33	80	81	136	30	12	343	52	679	2	55	27	20	87	15	2	32	5	105	17	78	OTU_83268	DQ395613.1.1460Bacteria	Proteobacteria	Alphaproteobacteria	Rhodobacterales	Rhodobacteraceae	Flavimaricola	uncultured
OTU_8374	0	2	1	1	2	0	1	0	1	87	11	106	0	4	0	0	6	1	0	0	0	25	8	16	OTU_8374	HM128758.1.1448Bacteria	Bacteroidota	Bacteroidia	Sphingobacteriales	NS11-12
OTU_838	70	31	42	9	32	57	22	7	4	4	0	10	3	271	49	41	241	45	11	19	8	0	0	0	OTU_838	KC492859.1.1409Bacteria	Bdellovibrionota	Oligoflexia	053A03-B-DI-P58	uncultured
OTU_839	3	20	11	1	12	3	10	9	0	885	132	751	1	1	0	2	6	0	1	28	0	162	42	124	OTU_839	KC442844.1.1509Bacteria	Bacteroidota	Bacteroidia	Cytophagales	Cyclobacteriaceae	Roseivirga	uncultured
OTU_8436	4	32	7	2	16	6	5	2	0	422	58	281	0	13	1	3	13	0	0	12	0	55	2	15	OTU_8436	JQ420021.1.1452Bacteria	Bacteroidota	Bacteroidia	Flavobacteriales	Flavobacteriaceae	Maribacter	Maribacter
OTU_84968	0	6	3	2	3	1	2	2	0	98	6	38	21	5	1	4	1	1	74	12	0	19	0	10	OTU_84968	HM128231.1.1417Bacteria	Cyanobacteria	Cyanobacteriia	Cyanobacteriales	Microcystaceae	Synechocystis
OTU_85	2199	1442	1218	295	1028	1329	895	426	184	99	38	85	691	1373	272	367	1245	295	880	481	88	19	16	8	OTU_85	HM128833.1.1453Bacteria	Proteobacteria	Gammaproteobacteria	Burkholderiales	Alcaligenaceae	GKS98
OTU_86091	18	75	37	11	54	34	79	25	13	39	3	113	103	119	37	50	86	44	367	148	13	9	14	42	OTU_86091	KP686950.1.1408Bacteria	Proteobacteria	Alphaproteobacteria	Rhizobiales	Beijerinckiaceae	alphaI
OTU_8610	0	0	0	0	0	0	0	0	0	0	0	0	131	7	0	0	1	0	164	3	2	0	0	0	OTU_8610	MNVR01000026.296.1881Bacteria	Verrucomicrobiota	Omnitrophia	Omnitrophales	Omnitrophaceae	Candidatus
OTU_8618	3	4	27	1	23	34	7	3	4	22	3	44	6	187	36	9	20	50	3	12	14	9	3	5	OTU_8618	MG755794.77489.78965Bacteria	Cyanobacteria	Cyanobacteriia	Chloroplast	Plagiogrammopsis
OTU_8696	0	0	1	1	1	4	0	0	0	1	0	0	117	8	3	0	0	0	64	7	0	0	0	0	OTU_8696	HM184940.1.1477Bacteria	Fusobacteriota	Fusobacteriia	Fusobacteriales	Leptotrichiaceae	uncultured	uncultured
OTU_87645	0	8	2	1	7	2	2	2	0	1	0	2	0	26	10	0	27	8	0	0	3	0	0	0	OTU_87645	HM057712.1.1499Bacteria	Cyanobacteria	Cyanobacteriia	Chloroplast	uncultured
OTU_8790	2	10	2	3	7	2	6	2	0	52	6	180	0	4	8	0	13	2	0	3	0	12	0	3	OTU_8790	GU451604.1.1244Bacteria	Bacteroidota	Bacteroidia	Cytophagales	Cyclobacteriaceae	Ekhidna	uncultured
OTU_88377	2	0	2	2	2	1	0	0	1	61	2	25	0	1	0	0	1	0	0	2	0	1	0	0	OTU_88377	JQ800711.1.1500Bacteria	Proteobacteria	Gammaproteobacteria	Pseudomonadales	Halieaceae	Haliea	uncultured
OTU_891	4	1	7	3	2	3	18	1	0	2	1	4	49	20	8	4	21	11	162	32	3	0	2	2	OTU_891	EF019797.1.1403Bacteria	Acidobacteriota	Vicinamibacteria	Vicinamibacterales	uncultured	uncultured
OTU_8917	0	4	0	1	4	0	1	1	0	121	19	34	0	0	0	0	0	0	0	0	0	21	1	9	OTU_8917	GQ441348.1.1495Bacteria	Proteobacteria	Gammaproteobacteria	Xanthomonadales	Rhodanobacteraceae	uncultured	uncultured
OTU_89257	39	19	29	8	19	51	18	8	3	297	48	203	5	18	3	2	34	1	4	27	1	9	4	7	OTU_89257	JQ579991.1.1496Bacteria	Proteobacteria	Gammaproteobacteria	Steroidobacterales	Woeseiaceae	Woeseia	uncultured
OTU_8944	2	3	2	23	2	0	28	0	2	45	1	256	0	4	0	0	0	0	0	0	0	1	0	0	OTU_8944	LC171295.1.1451Bacteria	Bacteroidota	Bacteroidia	Chitinophagales	Saprospiraceae	uncultured	uncultured
OTU_89695	17	29	14	6	23	21	18	11	4	22	5	18	5	34	5	6	45	7	13	7	2	2	0	1	OTU_89695	JN087915.1.1485Bacteria	Gemmatimonadota	Gemmatimonadetes	Gemmatimonadales	Gemmatimonadaceae	uncultured	uncultured
OTU_9002	0	5	1	1	7	0	0	2	0	78	18	154	31	4	0	0	10	2	47	11	0	40	4	57	OTU_9002	AB936777.1.1477Bacteria	Cyanobacteria	Cyanobacteriia	Pseudanabaenales	Pseudanabaenaceae	Pseudanabaena
OTU_9067	31	39	31	15	44	68	90	17	6	21	7	31	8	51	7	1	47	15	49	9	3	1	1	9	OTU_9067	HQ178800.1.1431Bacteria	Proteobacteria	Alphaproteobacteria	Rickettsiales	Mitochondria	uncultured
OTU_91461	22	16	18	7	14	14	29	13	3	9	5	14	0	11	2	1	18	5	1	4	1	0	0	1	OTU_91461	KF771563.1.1444Bacteria	Proteobacteria	Alphaproteobacteria	Puniceispirillales	uncultured	uncultured
OTU_9183	136	142	197	44	115	221	86	124	59	5	2	3	3	158	39	14	159	24	5	38	12	0	1	0	OTU_9183	KC253350.1.1487Bacteria	Desulfobacterota	Desulfuromonadia	Bradymonadales	uncultured
OTU_92416	11	9	5	2	6	9	11	5	0	23	5	40	0	5	2	2	13	3	0	6	1	5	5	8	OTU_92416	KF826986.1.1400Bacteria	Proteobacteria	Alphaproteobacteria	Rhodobacterales	Rhodobacteraceae	Rhodobacter	uncultured
OTU_927	92	79	46	16	44	54	125	31	3	29	12	88	0	263	48	27	188	53	0	18	15	15	2	4	OTU_927	JX017083.1.1501Bacteria	Verrucomicrobiota	Verrucomicrobiae	Verrucomicrobiales	Rubritaleaceae	Roseibacillus	uncultured
OTU_93950	48	24	2	10	3	5	29	11	1	16	39	4	3	75	0	1	2	37	6	0	0	46	3	2	OTU_93950	KU978222.1.1516Bacteria	Proteobacteria	Gammaproteobacteria	Burkholderiales	Burkholderiaceae	Ralstonia	uncultured
OTU_94222	111	252	143	63	189	144	216	74	15	90	12	199	22	153	35	44	194	21	59	29	7	41	29	137	OTU_94222	MG563925.1.1413Bacteria	Proteobacteria	Alphaproteobacteria	Rickettsiales	Rickettsiaceae	Candidatus
OTU_943	1617	1769	1226	462	1258	1415	2083	621	186	79	54	379	97	1438	268	249	1497	264	212	229	114	6	15	18	OTU_943	GU305773.1.1492Bacteria	Verrucomicrobiota	Verrucomicrobiae	Methylacidiphilales	Methylacidiphilaceae	uncultured	uncultured
OTU_9483	120	151	178	35	131	235	82	115	67	5	0	10	3	152	33	21	149	49	6	45	27	0	0	1	OTU_9483	KC253350.1.1487Bacteria	Desulfobacterota	Desulfuromonadia	Bradymonadales	uncultured
OTU_954	340	22	10	1	41	1	10	5	0	11	13	23	17	4	0	2	2	1	10	12	0	4	4	8	OTU_954	JQCU01000127.119015.120599Bacteria	Proteobacteria	Gammaproteobacteria	Pseudomonadales	Moraxellaceae	Acinetobacter	Acinetobacter
OTU_95432	2	1	2	2	1	0	3	0	0	6	2	43	2	1	0	0	1	0	29	5	2	1	0	9	OTU_95432	FM886859.1.1426Bacteria	Proteobacteria	Alphaproteobacteria	Caulobacterales	Hyphomonadaceae	SWB02	Woodsholea
OTU_955	332	340	442	68	279	488	323	134	70	60	10	71	59	295	57	61	253	75	162	75	46	6	0	3	OTU_955	FPLS01012214.16.1516Bacteria	Bacteroidota	Bacteroidia	Sphingobacteriales	env.OPS
OTU_9607	4	2	2	3	3	1	9	3	0	5	4	10	90	7	2	5	6	0	78	14	3	2	2	3	OTU_9607	LC124519.1.1460Bacteria	Proteobacteria	Gammaproteobacteria	Burkholderiales	Rhodocyclaceae	Sulfuritalea	uncultured
OTU_9651	0	1	1	0	1	0	4	0	0	10	0	3	79	42	8	15	9	19	189	98	10	0	1	5	OTU_9651	KP687075.1.1486Bacteria	Verrucomicrobiota	Verrucomicrobiae	Chthoniobacterales	Chthoniobacteraceae	Chthoniobacter	uncultured
OTU_9653	3	2	2	0	0	1	3	3	0	0	0	1	154	3	2	0	3	2	281	2	0	0	0	0	OTU_9653	FJ437848.1.1511Bacteria	Verrucomicrobiota	Omnitrophia	Omnitrophales	Omnitrophaceae	Candidatus
OTU_9659	0	7	2	0	5	4	1	1	0	131	19	52	8	2	6	5	1	1	15	58	4	15	0	19	OTU_9659	JN609372.1.1472Bacteria	Bacteroidota	Bacteroidia	Cytophagales	Microscillaceae	uncultured	uncultured
OTU_97599	13	20	11	4	10	12	24	2	2	16	2	16	3	9	1	2	7	2	12	4	1	3	1	1	OTU_97599	KM462888.609.2105Bacteria	Cyanobacteria	Cyanobacteriia	Chloroplast	Marvania
OTU_981	436	712	493	213	551	643	984	199	74	869	187	1605	23	327	71	98	443	75	106	174	21	301	121	395	OTU_981	MH197117.1.1432Bacteria	Proteobacteria	Alphaproteobacteria	Rhodobacterales	Rhodobacteraceae	Nioella	Nioella
OTU_98337	3	2	0	1	1	0	2	1	0	3	1	1	60	4	0	2	0	1	36	6	1	0	0	1	OTU_98337	KF836221.1.1517Bacteria	Planctomycetota	vadinHA49	uncultured
OTU_98407	69	137	190	28	122	220	137	39	28	22	9	82	47	69	19	27	31	22	84	47	4	7	2	3	OTU_98407	HM129373.1.1448Bacteria	Bacteroidota	Bacteroidia	Flavobacteriales	NS9
OTU_987	1222	1366	1033	175	970	1467	895	472	228	84	50	317	79	971	181	117	829	127	129	137	39	6	4	13	OTU_987	FJ612180.1.1496Bacteria	Verrucomicrobiota	Verrucomicrobiae	uncultured	uncultured
OTU_98911	30	45	57	14	43	54	64	11	3	47	12	48	36	50	13	12	35	10	87	20	2	3	0	1	OTU_98911	HM127248.1.1419Bacteria	Cyanobacteria	Cyanobacteriia	Chloroplast	uncultured
OTU_9946	2	5	2	2	1	7	5	0	1	49	3	24	0	0	0	1	1	0	0	2	0	0	0	0	OTU_9946	KR610526.1.1467Bacteria	Proteobacteria	Gammaproteobacteria	Enterobacterales	Psychromonadaceae	Motilimonas	Motilimonas
OTU_99535	0	1	3	0	3	0	6	1	0	22	12	44	0	0	0	0	2	0	0	0	0	4	0	2	OTU_99535	JQ580034.1.1489Bacteria	Bacteroidota	Bacteroidia	Chitinophagales	Saprospiraceae	Portibacter	uncultured
OTU_99772	144	182	131	41	192	164	225	57	19	4	4	12	126	333	77	90	366	77	456	223	36	1	0	17	OTU_99772	JN868785.1.1478Bacteria	Proteobacteria	Alphaproteobacteria	Micropepsales	Micropepsaceae	uncultured	uncultured

## Sheet: SupplementaryTable4
Supplementary Table 4 MetaCyc pathways identified across samples
feature	method	group1	group2	p_values	adj_method	p_adjust	description
1CMET2-PWY	LinDA	Macrophytes	Seawater	0.0407285574364044	BH	0.102706797013542	N10-formyl-tetrahydrofolate biosynthesis
3-HYDROXYPHENYLACETATE-DEGRADATION-PWY	LinDA	Macrophytes	Seawater	0.184697039703238	BH	0.331312215550138	4-hydroxyphenylacetate degradation
ALL-CHORISMATE-PWY	LinDA	Macrophytes	Seawater	0.0197752065091216	BH	0.0564079661079862	superpathway of chorismate metabolism
ANAEROFRUCAT-PWY	LinDA	Macrophytes	Seawater	0.102665368829063	BH	0.205330737658126	homolactic fermentation
ANAGLYCOLYSIS-PWY	LinDA	Macrophytes	Seawater	0.0839376649080405	BH	0.179045474530285	glycolysis III (from glucose)
ARG+POLYAMINE-SYN	LinDA	Macrophytes	Seawater	0.972179236120271	BH	0.974354194863391	superpathway of arginine and polyamine biosynthesis
ARGORNPROST-PWY	LinDA	Macrophytes	Seawater	0.119368786924158	BH	0.230779654720039	arginine, ornithine and proline interconversion
ARGSYN-PWY	LinDA	Macrophytes	Seawater	0.0829543921186528	BH	0.178198323810439	L-arginine biosynthesis I (via L-ornithine)
ARGSYNBSUB-PWY	LinDA	Macrophytes	Seawater	0.0937298611908007	BH	0.190748489440928	L-arginine biosynthesis II (acetyl cycle)
ARO-PWY	LinDA	Macrophytes	Seawater	0.799943485413891	BH	0.867919272217163	chorismate biosynthesis I
ASPASN-PWY	LinDA	Macrophytes	Seawater	0.00122788901177717	BH	0.00491155604710868	superpathway of L-aspartate and L-asparagine biosynthesis
AST-PWY	LinDA	Macrophytes	Seawater	2.72270492789545e-06	BH	1.9739610727242e-05	L-arginine degradation II (AST pathway)
BIOTIN-BIOSYNTHESIS-PWY	LinDA	Macrophytes	Seawater	0.0682558887437639	BH	0.154240579758635	biotin biosynthesis I
BRANCHED-CHAIN-AA-SYN-PWY	LinDA	Macrophytes	Seawater	0.160577534342017	BH	0.298828780486748	superpathway of branched amino acid biosynthesis
CALVIN-PWY	LinDA	Macrophytes	Seawater	0.556072228881707	BH	0.697665989550555	Calvin-Benson-Bassham cycle
CATECHOL-ORTHO-CLEAVAGE-PWY	LinDA	Macrophytes	Seawater	0.00180438989606267	BH	0.00690030421790999	catechol degradation to &beta;-ketoadipate
CENTFERM-PWY	LinDA	Macrophytes	Seawater	0.0911107662670594	BH	0.18650909800551	pyruvate fermentation to butanoate
CHLOROPHYLL-SYN	LinDA	Macrophytes	Seawater	0.578607816377201	BH	0.717149557565648	chlorophyllide a biosynthesis I (aerobic, light-dependent)
COA-PWY	LinDA	Macrophytes	Seawater	0.62707148220414	BH	0.740843860813869	coenzyme A biosynthesis I
COBALSYN-PWY	LinDA	Macrophytes	Seawater	0.557330876709926	BH	0.697665989550555	adenosylcobalamin salvage from cobinamide I
CODH-PWY	LinDA	Macrophytes	Seawater	0.44319632766931	BH	0.602470007925468	reductive acetyl coenzyme A pathway
COLANSYN-PWY	LinDA	Macrophytes	Seawater	0.839518808116989	BH	0.888275504480504	colanic acid building blocks biosynthesis
COMPLETE-ARO-PWY	LinDA	Macrophytes	Seawater	0.705682487837867	BH	0.797329564180447	superpathway of aromatic amino acid biosynthesis
CRNFORCAT-PWY	LinDA	Macrophytes	Seawater	0.953269756826923	BH	0.958779986635171	creatinine degradation I
DAPLYSINESYN-PWY	LinDA	Macrophytes	Seawater	0.518112983184267	BH	0.66873474961555	L-lysine biosynthesis I
DENITRIFICATION-PWY	LinDA	Macrophytes	Seawater	0.0477116679526817	BH	0.114508003086436	nitrate reduction I (denitrification)
DENOVOPURINE2-PWY	LinDA	Macrophytes	Seawater	0.756440160412296	BH	0.841800619229002	superpathway of purine nucleotides de novo biosynthesis II
DTDPRHAMSYN-PWY	LinDA	Macrophytes	Seawater	0.324440334904076	BH	0.484571830672182	dTDP-L-rhamnose biosynthesis I
ECASYN-PWY	LinDA	Macrophytes	Seawater	1.62697780776505e-14	BH	2.09699361889718e-13	enterobacterial common antigen biosynthesis
ENTBACSYN-PWY	LinDA	Macrophytes	Seawater	0.00755710470440047	BH	0.0243506707141793	enterobactin biosynthesis
FAO-PWY	LinDA	Macrophytes	Seawater	0.0852248244444563	BH	0.179045474530285	fatty acid &beta;-oxidation I
FASYN-ELONG-PWY	LinDA	Macrophytes	Seawater	0.850385181995446	BH	0.891367600404865	fatty acid elongation -- saturated
FASYN-INITIAL-PWY	LinDA	Macrophytes	Seawater	0.390749964160148	BH	0.541756922421241	superpathway of fatty acid biosynthesis initiation (E. coli)
FERMENTATION-PWY	LinDA	Macrophytes	Seawater	0.00178511893842061	BH	0.00690030421790999	mixed acid fermentation
FOLSYN-PWY	LinDA	Macrophytes	Seawater	0.0793314547847451	BH	0.17363110858548	superpathway of tetrahydrofolate biosynthesis and salvage
FUCCAT-PWY	LinDA	Macrophytes	Seawater	9.47889411362482e-05	BH	0.000492828392225893	fucose degradation
GALACT-GLUCUROCAT-PWY	LinDA	Macrophytes	Seawater	0.000553291968026808	BH	0.00240682006091661	superpathway of hexuronide and hexuronate degradation
GALACTARDEG-PWY	LinDA	Macrophytes	Seawater	0.0364414817605763	BH	0.0925666835962084	D-galactarate degradation I
GALACTUROCAT-PWY	LinDA	Macrophytes	Seawater	0.000345592958519234	BH	0.00164748424061224	D-galacturonate degradation I
GALLATE-DEGRADATION-I-PWY	LinDA	Macrophytes	Seawater	0.349266014476453	BH	0.507181432118082	gallate degradation II
GALLATE-DEGRADATION-II-PWY	LinDA	Macrophytes	Seawater	1.62697780776505e-14	BH	2.09699361889718e-13	gallate degradation I
GLCMANNANAUT-PWY	LinDA	Macrophytes	Seawater	0.0763438012198156	BH	0.16814963812972	superpathway of N-acetylglucosamine, N-acetylmannosamine and N-acetylneuraminate degradation
GLUCARDEG-PWY	LinDA	Macrophytes	Seawater	0.0364414817605763	BH	0.0925666835962084	D-glucarate degradation I
GLUCARGALACTSUPER-PWY	LinDA	Macrophytes	Seawater	0.0364414817605763	BH	0.0925666835962084	superpathway of D-glucarate and D-galactarate degradation
GLUCONEO-PWY	LinDA	Macrophytes	Seawater	0.901326557009303	BH	0.919828861698644	gluconeogenesis I
GLUCOSE1PMETAB-PWY	LinDA	Macrophytes	Seawater	0.0350886978996827	BH	0.0916865469504204	glucose and glucose-1-phosphate degradation
GLUCUROCAT-PWY	LinDA	Macrophytes	Seawater	0.000524425054566761	BH	0.00231012555682573	superpathway of &beta;-D-glucuronide and D-glucuronate degradation
GLUTORN-PWY	LinDA	Macrophytes	Seawater	0.54580318592901	BH	0.690689122557438	L-ornithine biosynthesis
GLYCOCAT-PWY	LinDA	Macrophytes	Seawater	0.00192750411146194	BH	0.00729099381292125	glycogen degradation I (bacterial)
GLYCOGENSYNTH-PWY	LinDA	Macrophytes	Seawater	0.308900014750936	BH	0.465355866378033	glycogen biosynthesis I (from ADP-D-Glucose)
GLYCOLYSIS	LinDA	Macrophytes	Seawater	0.844893323458327	BH	0.888286636143498	glycolysis I (from glucose 6-phosphate)
GLYCOLYSIS-E-D	LinDA	Macrophytes	Seawater	0.000301441456452589	BH	0.00145696703952085	superpathway of glycolysis and Entner-Doudoroff
GLYCOLYSIS-TCA-GLYOX-BYPASS	LinDA	Macrophytes	Seawater	0.344607271909591	BH	0.506005614449526	superpathway of glycolysis, pyruvate dehydrogenase, TCA, and glyoxylate bypass
GLYOXYLATE-BYPASS	LinDA	Macrophytes	Seawater	0.747313868119494	BH	0.838920084211561	glyoxylate cycle
HCAMHPDEG-PWY	LinDA	Macrophytes	Seawater	1.62697780776505e-14	BH	2.09699361889718e-13	3-phenylpropanoate and 3-(3-hydroxyphenyl)propanoate degradation to 2-oxopent-4-enoate
HEME-BIOSYNTHESIS-II	LinDA	Macrophytes	Seawater	0.109728994941188	BH	0.216964149088258	heme biosynthesis I (aerobic)
HEMESYN2-PWY	LinDA	Macrophytes	Seawater	0.33409558036548	BH	0.494745795605051	heme biosynthesis II (anaerobic)
HEXITOLDEGSUPER-PWY	LinDA	Macrophytes	Seawater	0.0232353611663448	BH	0.0641738546499047	superpathway of hexitol degradation (bacteria)
HISDEG-PWY	LinDA	Macrophytes	Seawater	2.44753441955922e-05	BH	0.00015772166394994	L-histidine degradation I
HISTSYN-PWY	LinDA	Macrophytes	Seawater	0.614581078051716	BH	0.736228769565434	L-histidine biosynthesis
HOMOSER-METSYN-PWY	LinDA	Macrophytes	Seawater	0.170930142166474	BH	0.311432929182895	L-methionine biosynthesis I
HSERMETANA-PWY	LinDA	Macrophytes	Seawater	0.0299389258840821	BH	0.080144201597389	L-methionine biosynthesis III
ILEUSYN-PWY	LinDA	Macrophytes	Seawater	0.201676082425344	BH	0.352679782331757	L-isoleucine biosynthesis I (from threonine)
KETOGLUCONMET-PWY	LinDA	Macrophytes	Seawater	1.1853072424454e-08	BH	1.33060296893871e-07	ketogluconate metabolism
LEU-DEG2-PWY	LinDA	Macrophytes	Seawater	2.43383731774499e-05	BH	0.00015772166394994	L-leucine degradation I
LIPASYN-PWY	LinDA	Macrophytes	Seawater	0.0135529238799086	BH	0.0403112607710102	phospholipases
MET-SAM-PWY	LinDA	Macrophytes	Seawater	0.167755783143242	BH	0.308883664200255	superpathway of S-adenosyl-L-methionine biosynthesis
METH-ACETATE-PWY	LinDA	Macrophytes	Seawater	8.63023626951677e-06	BH	5.88886710155262e-05	methanogenesis from acetate
METHYLGALLATE-DEGRADATION-PWY	LinDA	Macrophytes	Seawater	0.782653602694974	BH	0.859190705797637	methylgallate degradation
NAD-BIOSYNTHESIS-II	LinDA	Macrophytes	Seawater	9.01611249874265e-07	BH	7.65270036478645e-06	NAD salvage pathway II
NADSYN-PWY	LinDA	Macrophytes	Seawater	1.01699933992318e-07	BH	9.84201630474431e-07	NAD biosynthesis II (from tryptophan)
NAGLIPASYN-PWY	LinDA	Macrophytes	Seawater	0.00994281852006757	BH	0.0314554622271229	lipid IVA biosynthesis
NONMEVIPP-PWY	LinDA	Macrophytes	Seawater	0.233719120991026	BH	0.380066607966715	methylerythritol phosphate pathway I
NONOXIPENT-PWY	LinDA	Macrophytes	Seawater	0.925941697260584	BH	0.936708461182219	pentose phosphate pathway (non-oxidative branch)
OANTIGEN-PWY	LinDA	Macrophytes	Seawater	0.287964557355428	BH	0.449543670033067	O-antigen building blocks biosynthesis (E. coli)
P101-PWY	LinDA	Macrophytes	Seawater	0.898880480051794	BH	0.919828861698644	ectoine biosynthesis
P105-PWY	LinDA	Macrophytes	Seawater	0.586244305407972	BH	0.717149557565648	TCA cycle IV (2-oxoglutarate decarboxylase)
P108-PWY	LinDA	Macrophytes	Seawater	2.8265405330367e-05	BH	0.000172567737806451	pyruvate fermentation to propanoate I
P122-PWY	LinDA	Macrophytes	Seawater	0.00269371080786887	BH	0.009664034650911	heterolactic fermentation
P124-PWY	LinDA	Macrophytes	Seawater	2.49272744748469e-05	BH	0.00015772166394994	Bifidobacterium shunt
P125-PWY	LinDA	Macrophytes	Seawater	0.000738752328139574	BH	0.00306054535943538	superpathway of (R,R)-butanediol biosynthesis
P161-PWY	LinDA	Macrophytes	Seawater	0.00497616126028185	BH	0.0166510011401739	acetylene degradation
P162-PWY	LinDA	Macrophytes	Seawater	1.62697780776505e-14	BH	2.09699361889718e-13	L-glutamate degradation V (via hydroxyglutarate)
P163-PWY	LinDA	Macrophytes	Seawater	0.0697382336484198	BH	0.15556990583109	L-lysine fermentation to acetate and butanoate
P164-PWY	LinDA	Macrophytes	Seawater	2.13114352828144e-08	BH	2.24738772073315e-07	purine nucleobases degradation I (anaerobic)
P184-PWY	LinDA	Macrophytes	Seawater	0.540509753543501	BH	0.686486840266928	protocatechuate degradation I (meta-cleavage pathway)
P221-PWY	LinDA	Macrophytes	Seawater	0.510041629687464	BH	0.664773360042088	octane oxidation
P23-PWY	LinDA	Macrophytes	Seawater	0.579453351544118	BH	0.717149557565648	reductive TCA cycle I
P261-PWY	LinDA	Macrophytes	Seawater	1.62697780776505e-14	BH	2.09699361889718e-13	coenzyme M biosynthesis I
P281-PWY	LinDA	Macrophytes	Seawater	0.307385709564345	BH	0.465087943166922	3-phenylpropanoate degradation
P4-PWY	LinDA	Macrophytes	Seawater	0.22255882731955	BH	0.367063847901438	superpathway of L-lysine, L-threonine and L-methionine biosynthesis I
P42-PWY	LinDA	Macrophytes	Seawater	0.0828896440913122	BH	0.178198323810439	incomplete reductive TCA cycle
P441-PWY	LinDA	Macrophytes	Seawater	0.0353045899176906	BH	0.0916865469504204	superpathway of N-acetylneuraminate degradation
P461-PWY	LinDA	Macrophytes	Seawater	0.375056395127656	BH	0.530567583351318	hexitol fermentation to lactate, formate, ethanol and acetate
P562-PWY	LinDA	Macrophytes	Seawater	0.0256201619982722	BH	0.0702032785464467	myo-inositol degradation I
P621-PWY	LinDA	Macrophytes	Seawater	7.64275857156255e-05	BH	0.000415574997328714	nylon-6 oligomer degradation
PANTO-PWY	LinDA	Macrophytes	Seawater	0.358239820583425	BH	0.513034804786139	phosphopantothenate biosynthesis I
PANTOSYN-PWY	LinDA	Macrophytes	Seawater	0.206095914775297	BH	0.355307666352095	pantothenate and coenzyme A biosynthesis I
PENTOSE-P-PWY	LinDA	Macrophytes	Seawater	0.000362001728643856	BH	0.00168608989369409	pentose phosphate pathway
PEPTIDOGLYCANSYN-PWY	LinDA	Macrophytes	Seawater	0.179078537526242	BH	0.323355894200889	peptidoglycan biosynthesis I (meso-diaminopimelate containing)
PHOSLIPSYN-PWY	LinDA	Macrophytes	Seawater	0.056485033734056	BH	0.132816160401699	superpathway of phospholipid biosynthesis I (bacteria)
POLYAMINSYN3-PWY	LinDA	Macrophytes	Seawater	0.000449120908478024	BH	0.00202979319675782	superpathway of polyamine biosynthesis II
POLYAMSYN-PWY	LinDA	Macrophytes	Seawater	0.834818976064381	BH	0.888275504480504	superpathway of polyamine biosynthesis I
POLYISOPRENSYN-PWY	LinDA	Macrophytes	Seawater	0.519382890540568	BH	0.66873474961555	polyisoprenoid biosynthesis (E. coli)
PPGPPMET-PWY	LinDA	Macrophytes	Seawater	0.753853827965487	BH	0.841800619229002	ppGpp biosynthesis
PROTOCATECHUATE-ORTHO-CLEAVAGE-PWY	LinDA	Macrophytes	Seawater	0.154265228953965	BH	0.28862526707516	protocatechuate degradation II (ortho-cleavage pathway)
PRPP-PWY	LinDA	Macrophytes	Seawater	0.0109293119059052	BH	0.0334562933313239	superpathway of histidine, purine, and pyrimidine biosynthesis
PWY-1269	LinDA	Macrophytes	Seawater	0.0431449388413072	BH	0.107245990834106	CMP-3-deoxy-D-manno-octulosonate biosynthesis I
PWY-1361	LinDA	Macrophytes	Seawater	1.62697780776505e-14	BH	2.09699361889718e-13	benzoyl-CoA degradation I (aerobic)
PWY-1422	LinDA	Macrophytes	Seawater	2.1010206080128e-08	BH	2.24738772073315e-07	vitamin E biosynthesis (tocopherols)
PWY-1541	LinDA	Macrophytes	Seawater	1.62697780776505e-14	BH	2.09699361889718e-13	superpathway of taurine degradation
PWY-1622	LinDA	Macrophytes	Seawater	0.111068430650787	BH	0.217145021721763	formaldehyde assimilation I (serine pathway)
PWY-181	LinDA	Macrophytes	Seawater	0.786517917497034	BH	0.86071772103449	photorespiration
PWY-1861	LinDA	Macrophytes	Seawater	0.343943988184897	BH	0.506005614449526	formaldehyde assimilation II (RuMP Cycle)
PWY-2942	LinDA	Macrophytes	Seawater	0.84281059417718	BH	0.888286636143498	L-lysine biosynthesis III
PWY-3001	LinDA	Macrophytes	Seawater	0.198885798323615	BH	0.352679782331757	superpathway of L-isoleucine biosynthesis I
PWY-3661	LinDA	Macrophytes	Seawater	0.126206615212997	BH	0.241318143374302	glycine betaine degradation I
PWY-3781	LinDA	Macrophytes	Seawater	0.393448977273139	BH	0.543334301948621	aerobic respiration I (cytochrome c)
PWY-3801	LinDA	Macrophytes	Seawater	3.75438111015721e-05	BH	0.000221444851921137	sucrose degradation II (sucrose synthase)
PWY-4361	LinDA	Macrophytes	Seawater	2.72270492789545e-06	BH	1.9739610727242e-05	S-methyl-5-thio-&alpha;-D-ribose 1-phosphate degradation
PWY-4984	LinDA	Macrophytes	Seawater	0.0749233815358789	BH	0.166072208754687	urea cycle
PWY-5022	LinDA	Macrophytes	Seawater	1.63833878896239e-06	BH	1.29577704217934e-05	4-aminobutanoate degradation V
PWY-5028	LinDA	Macrophytes	Seawater	0.0123582942090291	BH	0.0373972729108011	L-histidine degradation II
PWY-5097	LinDA	Macrophytes	Seawater	0.951084919048267	BH	0.958779986635171	L-lysine biosynthesis VI
PWY-5100	LinDA	Macrophytes	Seawater	0.387069882892094	BH	0.540965137535939	pyruvate fermentation to acetate and lactate II
PWY-5101	LinDA	Macrophytes	Seawater	0.230754223634314	BH	0.378785235022364	L-isoleucine biosynthesis II
PWY-5103	LinDA	Macrophytes	Seawater	0.301773060501531	BH	0.460600987081284	L-isoleucine biosynthesis III
PWY-5104	LinDA	Macrophytes	Seawater	0.584796290420589	BH	0.717149557565648	L-isoleucine biosynthesis IV
PWY-5121	LinDA	Macrophytes	Seawater	0.0200072907548468	BH	0.0566059933551763	superpathway of geranylgeranyl diphosphate biosynthesis II (via MEP)
PWY-5154	LinDA	Macrophytes	Seawater	3.02456895872916e-07	BH	2.63484105447181e-06	L-arginine biosynthesis III (via N-acetyl-L-citrulline)
PWY-5177	LinDA	Macrophytes	Seawater	1.62697780776505e-14	BH	2.09699361889718e-13	glutaryl-CoA degradation
PWY-5178	LinDA	Macrophytes	Seawater	0.000253823572753288	BH	0.0012440930044809	toluene degradation IV (aerobic) (via catechol)
PWY-5180	LinDA	Macrophytes	Seawater	0.0447710881174388	BH	0.108953417236844	toluene degradation I (aerobic) (via o-cresol)
PWY-5181	LinDA	Macrophytes	Seawater	0.00398213698925952	BH	0.0136223357306063	toluene degradation III (aerobic) (via p-cresol)
PWY-5182	LinDA	Macrophytes	Seawater	0.0447710881174388	BH	0.108953417236844	toluene degradation II (aerobic) (via 4-methylcatechol)
PWY-5183	LinDA	Macrophytes	Seawater	0.000253823572753288	BH	0.0012440930044809	superpathway of aerobic toluene degradation
PWY-5188	LinDA	Macrophytes	Seawater	0.879458376734845	BH	0.905477855336468	tetrapyrrole biosynthesis I (from glutamate)
PWY-5189	LinDA	Macrophytes	Seawater	0.640490274333784	BH	0.745835756674593	tetrapyrrole biosynthesis II (from glycine)
PWY-5198	LinDA	Macrophytes	Seawater	0.0219936127754918	BH	0.061724010047348	factor 420 biosynthesis
PWY-5304	LinDA	Macrophytes	Seawater	0.00134053767428212	BH	0.00530121716647929	superpathway of sulfur oxidation (Acidianus ambivalens)
PWY-5345	LinDA	Macrophytes	Seawater	0.00468645963137603	BH	0.015833863608921	superpathway of L-methionine biosynthesis (by sulfhydrylation)
PWY-5347	LinDA	Macrophytes	Seawater	0.288562412655131	BH	0.449543670033067	superpathway of L-methionine biosynthesis (transsulfuration)
PWY-5384	LinDA	Macrophytes	Seawater	0.0594810805461566	BH	0.137996106867083	sucrose degradation IV (sucrose phosphorylase)
PWY-5392	LinDA	Macrophytes	Seawater	1.62697780776505e-14	BH	2.09699361889718e-13	reductive TCA cycle II
PWY-5415	LinDA	Macrophytes	Seawater	3.02855293617449e-07	BH	2.63484105447181e-06	catechol degradation I (meta-cleavage pathway)
PWY-5417	LinDA	Macrophytes	Seawater	7.1260074536731e-05	BH	0.000399975902238426	catechol degradation III (ortho-cleavage pathway)
PWY-5419	LinDA	Macrophytes	Seawater	2.46468914298975e-06	BH	1.90602627057874e-05	catechol degradation to 2-oxopent-4-enoate II
PWY-5420	LinDA	Macrophytes	Seawater	9.48836272388931e-05	BH	0.000492828392225893	catechol degradation II (meta-cleavage pathway)
PWY-5430	LinDA	Macrophytes	Seawater	1.62697780776505e-14	BH	2.09699361889718e-13	meta cleavage pathway of aromatic compounds
PWY-5431	LinDA	Macrophytes	Seawater	7.1260074536731e-05	BH	0.000399975902238426	aromatic compounds degradation via &beta;-ketoadipate
PWY-5484	LinDA	Macrophytes	Seawater	0.757136763846775	BH	0.841800619229002	glycolysis II (from fructose 6-phosphate)
PWY-5505	LinDA	Macrophytes	Seawater	3.7053860175333e-06	BH	2.57894866820318e-05	L-glutamate and L-glutamine biosynthesis
PWY-5509	LinDA	Macrophytes	Seawater	0.206104585516332	BH	0.355307666352095	adenosylcobalamin biosynthesis from cobyrinate a,c-diamide I
PWY-5529	LinDA	Macrophytes	Seawater	0.215521547349149	BH	0.360584127295692	superpathway of bacteriochlorophyll a biosynthesis
PWY-5531	LinDA	Macrophytes	Seawater	0.810084027618391	BH	0.872784029756037	chlorophyllide a biosynthesis II (anaerobic)
PWY-5647	LinDA	Macrophytes	Seawater	2.99687688023934e-07	BH	2.63484105447181e-06	2-nitrobenzoate degradation I
PWY-5651	LinDA	Macrophytes	Seawater	1.01813961773217e-07	BH	9.84201630474431e-07	L-tryptophan degradation to 2-amino-3-carboxymuconate semialdehyde
PWY-5654	LinDA	Macrophytes	Seawater	1.22224706360745e-07	BH	1.14957291387944e-06	2-amino-3-carboxymuconate semialdehyde degradation to 2-oxopentenoate
PWY-5655	LinDA	Macrophytes	Seawater	1.87665555665736e-05	BH	0.0001255915641763	L-tryptophan degradation IX
PWY-5659	LinDA	Macrophytes	Seawater	0.866834266077832	BH	0.904267126561196	GDP-mannose biosynthesis
PWY-5667	LinDA	Macrophytes	Seawater	0.833280521643898	BH	0.888275504480504	CDP-diacylglycerol biosynthesis I
PWY-5676	LinDA	Macrophytes	Seawater	8.43388932829737e-05	BH	0.00045153745942269	acetyl-CoA fermentation to butanoate II
PWY-5686	LinDA	Macrophytes	Seawater	0.481472227012106	BH	0.6455641075833	UMP biosynthesis
PWY-5695	LinDA	Macrophytes	Seawater	0.0903329072632543	BH	0.186010956968121	urate biosynthesis/inosine 5'-phosphate degradation
PWY-5705	LinDA	Macrophytes	Seawater	0.274951664181547	BH	0.434923541523538	allantoin degradation to glyoxylate III
PWY-5741	LinDA	Macrophytes	Seawater	0.0020653508700523	BH	0.00772840970729248	ethylmalonyl-CoA pathway
PWY-5747	LinDA	Macrophytes	Seawater	0.485423375787447	BH	0.6455641075833	2-methylcitrate cycle II
PWY-5837	LinDA	Macrophytes	Seawater	0.504011547533795	BH	0.659383528352484	1,4-dihydroxy-2-naphthoate biosynthesis I
PWY-5838	LinDA	Macrophytes	Seawater	0.780051118081932	BH	0.859190705797637	superpathway of menaquinol-8 biosynthesis I
PWY-5840	LinDA	Macrophytes	Seawater	0.237788656840042	BH	0.384885825955045	superpathway of menaquinol-7 biosynthesis
PWY-5845	LinDA	Macrophytes	Seawater	0.733219281237661	BH	0.825761520617172	superpathway of menaquinol-9 biosynthesis
PWY-5850	LinDA	Macrophytes	Seawater	0.601362954465651	BH	0.726646903312662	superpathway of menaquinol-6 biosynthesis I
PWY-5855	LinDA	Macrophytes	Seawater	0.214344298066883	BH	0.360584127295692	ubiquinol-7 biosynthesis (prokaryotic)
PWY-5856	LinDA	Macrophytes	Seawater	0.214344298066883	BH	0.360584127295692	ubiquinol-9 biosynthesis (prokaryotic)
PWY-5857	LinDA	Macrophytes	Seawater	0.214344298066883	BH	0.360584127295692	ubiquinol-10 biosynthesis (prokaryotic)
PWY-5860	LinDA	Macrophytes	Seawater	0.640818653004895	BH	0.745835756674593	superpathway of demethylmenaquinol-6 biosynthesis I
PWY-5861	LinDA	Macrophytes	Seawater	0.656571132145552	BH	0.759092205935721	superpathway of demethylmenaquinol-8 biosynthesis
PWY-5862	LinDA	Macrophytes	Seawater	0.795750367809099	BH	0.867919272217163	superpathway of demethylmenaquinol-9 biosynthesis
PWY-5863	LinDA	Macrophytes	Seawater	0.523490313780262	BH	0.669759666160041	superpathway of phylloquinol biosynthesis
PWY-5896	LinDA	Macrophytes	Seawater	0.601362954465651	BH	0.726646903312662	superpathway of menaquinol-10 biosynthesis
PWY-5897	LinDA	Macrophytes	Seawater	0.6902360946788	BH	0.784974382183733	superpathway of menaquinol-11 biosynthesis
PWY-5898	LinDA	Macrophytes	Seawater	0.6902360946788	BH	0.784974382183733	superpathway of menaquinol-12 biosynthesis
PWY-5899	LinDA	Macrophytes	Seawater	0.6902360946788	BH	0.784974382183733	superpathway of menaquinol-13 biosynthesis
PWY-5910	LinDA	Macrophytes	Seawater	1.62697780776505e-14	BH	2.09699361889718e-13	superpathway of geranylgeranyldiphosphate biosynthesis I (via mevalonate)
PWY-5913	LinDA	Macrophytes	Seawater	0.0410882716946792	BH	0.102868478775168	TCA cycle VI (obligate autotrophs)
PWY-5918	LinDA	Macrophytes	Seawater	0.219522171303136	BH	0.36552017039948	superpathay of heme biosynthesis from glutamate
PWY-5920	LinDA	Macrophytes	Seawater	0.390129850420668	BH	0.541756922421241	superpathway of heme biosynthesis from glycine
PWY-5941	LinDA	Macrophytes	Seawater	0.00106992212058666	BH	0.00432945230190881	glycogen degradation II (eukaryotic)
PWY-5971	LinDA	Macrophytes	Seawater	8.76005125855687e-12	BH	1.08874922784921e-10	palmitate biosynthesis II (bacteria and plants)
PWY-5973	LinDA	Macrophytes	Seawater	0.28542669107579	BH	0.449450174182692	cis-vaccenate biosynthesis
PWY-5989	LinDA	Macrophytes	Seawater	0.594209838977665	BH	0.72302455931548	stearate biosynthesis II (bacteria and plants)
PWY-6071	LinDA	Macrophytes	Seawater	0.000570956915163617	BH	0.00245300007996221	superpathway of phenylethylamine degradation
PWY-6121	LinDA	Macrophytes	Seawater	0.587320758351177	BH	0.717149557565648	5-aminoimidazole ribonucleotide biosynthesis I
PWY-6122	LinDA	Macrophytes	Seawater	0.352695133829241	BH	0.507181432118082	5-aminoimidazole ribonucleotide biosynthesis II
PWY-6123	LinDA	Macrophytes	Seawater	0.376738852204824	BH	0.530789961810845	inosine-5'-phosphate biosynthesis I
PWY-6125	LinDA	Macrophytes	Seawater	0.17933243557693	BH	0.323355894200889	superpathway of guanosine nucleotides de novo biosynthesis II
PWY-6126	LinDA	Macrophytes	Seawater	0.878423009030723	BH	0.905477855336468	superpathway of adenosine nucleotides de novo biosynthesis II
PWY-6147	LinDA	Macrophytes	Seawater	0.0945361948511855	BH	0.191270905861701	6-hydroxymethyl-dihydropterin diphosphate biosynthesis I
PWY-6151	LinDA	Macrophytes	Seawater	0.654102228846304	BH	0.758758585461713	S-adenosyl-L-methionine cycle I
PWY-6163	LinDA	Macrophytes	Seawater	0.403372646450799	BH	0.552652287263299	chorismate biosynthesis from 3-dehydroquinate
PWY-6182	LinDA	Macrophytes	Seawater	0.000371046933393965	BH	0.001699004379225	superpathway of salicylate degradation
PWY-6185	LinDA	Macrophytes	Seawater	0.00230169539170657	BH	0.00852117017355198	4-methylcatechol degradation (ortho cleavage)
PWY-621	LinDA	Macrophytes	Seawater	0.0594810805461566	BH	0.137996106867083	sucrose degradation III (sucrose invertase)
PWY-6210	LinDA	Macrophytes	Seawater	1.62697780776505e-14	BH	2.09699361889718e-13	2-aminophenol degradation
PWY-6263	LinDA	Macrophytes	Seawater	0.634983457375551	BH	0.744021020763272	superpathway of menaquinol-8 biosynthesis II
PWY-6269	LinDA	Macrophytes	Seawater	0.214866380199461	BH	0.360584127295692	adenosylcobalamin salvage from cobinamide II
PWY-6277	LinDA	Macrophytes	Seawater	0.352695133829241	BH	0.507181432118082	superpathway of 5-aminoimidazole ribonucleotide biosynthesis
PWY-6282	LinDA	Macrophytes	Seawater	0.482651492134339	BH	0.6455641075833	palmitoleate biosynthesis I (from (5Z)-dodec-5-enoate)
PWY-6317	LinDA	Macrophytes	Seawater	0.00994116932675953	BH	0.0314554622271229	galactose degradation I (Leloir pathway)
PWY-6338	LinDA	Macrophytes	Seawater	1.62697780776505e-14	BH	2.09699361889718e-13	superpathway of vanillin and vanillate degradation
PWY-6353	LinDA	Macrophytes	Seawater	0.514766991870087	BH	0.668428780488023	purine nucleotides degradation II (aerobic)
PWY-6383	LinDA	Macrophytes	Seawater	6.3547094562459e-09	BH	7.37146296924524e-08	mono-trans, poly-cis decaprenyl phosphate biosynthesis
PWY-6385	LinDA	Macrophytes	Seawater	0.374364410674598	BH	0.530567583351318	peptidoglycan biosynthesis III (mycobacteria)
PWY-6386	LinDA	Macrophytes	Seawater	0.500443439883827	BH	0.657186102187063	UDP-N-acetylmuramoyl-pentapeptide biosynthesis II (lysine-containing)
PWY-6387	LinDA	Macrophytes	Seawater	0.220954627712969	BH	0.366153383067206	UDP-N-acetylmuramoyl-pentapeptide biosynthesis I (meso-diaminopimelate containing)
PWY-6396	LinDA	Macrophytes	Seawater	0.271592377523305	BH	0.433195603113476	superpathway of 2,3-butanediol biosynthesis
PWY-6397	LinDA	Macrophytes	Seawater	1.62697780776505e-14	BH	2.09699361889718e-13	mycolyl-arabinogalactan-peptidoglycan complex biosynthesis
PWY-6404	LinDA	Macrophytes	Seawater	1.62697780776505e-14	BH	2.09699361889718e-13	superpathway of mycolyl-arabinogalactan-peptidoglycan complex biosynthesis
PWY-6467	LinDA	Macrophytes	Seawater	0.0316077453377314	BH	0.0839656135689353	Kdo transfer to lipid IVA III (Chlamydia)
PWY-6478	LinDA	Macrophytes	Seawater	0.304461365124115	BH	0.462674912939703	GDP-D-glycero-&alpha;-D-manno-heptose biosynthesis
PWY-6505	LinDA	Macrophytes	Seawater	0.0648225133915544	BH	0.149392282518284	L-tryptophan degradation XII (Geobacillus)
PWY-6507	LinDA	Macrophytes	Seawater	0.696482856328373	BH	0.789498482092097	4-deoxy-L-threo-hex-4-enopyranuronate degradation
PWY-6519	LinDA	Macrophytes	Seawater	0.290767908373774	BH	0.449721031618104	8-amino-7-oxononanoate biosynthesis I
PWY-6545	LinDA	Macrophytes	Seawater	0.0294330982195168	BH	0.0794009161270686	pyrimidine deoxyribonucleotides de novo biosynthesis III
PWY-6562	LinDA	Macrophytes	Seawater	0.332137090786805	BH	0.493947468349607	norspermidine biosynthesis
PWY-6588	LinDA	Macrophytes	Seawater	0.0806496212597493	BH	0.175412926239955	pyruvate fermentation to acetone
PWY-6590	LinDA	Macrophytes	Seawater	0.0523873856262237	BH	0.124181792329582	superpathway of Clostridium acetobutylicum acidogenic fermentation
PWY-6608	LinDA	Macrophytes	Seawater	0.0109598202292268	BH	0.0334562933313239	guanosine nucleotides degradation III
PWY-6609	LinDA	Macrophytes	Seawater	0.974354194863391	BH	0.974354194863391	adenine and adenosine salvage III
PWY-6612	LinDA	Macrophytes	Seawater	0.0672224827201135	BH	0.153904105174997	superpathway of tetrahydrofolate biosynthesis
PWY-6628	LinDA	Macrophytes	Seawater	0.667145388539294	BH	0.768763560303557	superpathway of L-phenylalanine biosynthesis
PWY-6630	LinDA	Macrophytes	Seawater	0.628317640434967	BH	0.740843860813869	superpathway of L-tyrosine biosynthesis
PWY-6641	LinDA	Macrophytes	Seawater	1.62697780776505e-14	BH	2.09699361889718e-13	superpathway of sulfolactate degradation
PWY-6690	LinDA	Macrophytes	Seawater	1.62697780776505e-14	BH	2.09699361889718e-13	cinnamate and 3-hydroxycinnamate degradation to 2-oxopent-4-enoate
PWY-6700	LinDA	Macrophytes	Seawater	0.0108102932596896	BH	0.0334562933313239	queuosine biosynthesis
PWY-6703	LinDA	Macrophytes	Seawater	0.0169344583668787	BH	0.0494240266221881	preQ0 biosynthesis
PWY-6708	LinDA	Macrophytes	Seawater	0.214344298066883	BH	0.360584127295692	ubiquinol-8 biosynthesis (prokaryotic)
PWY-6728	LinDA	Macrophytes	Seawater	0.00064711397083929	BH	0.0027132007452057	methylaspartate cycle
PWY-6731	LinDA	Macrophytes	Seawater	1.62697780776505e-14	BH	2.09699361889718e-13	starch degradation III
PWY-6737	LinDA	Macrophytes	Seawater	0.00554101310112314	BH	0.0183645005637224	starch degradation V
PWY-6749	LinDA	Macrophytes	Seawater	0.000635080098914885	BH	0.00269521798076073	CMP-legionaminate biosynthesis I
PWY-6876	LinDA	Macrophytes	Seawater	0.130771438920886	BH	0.247328591002545	isopropanol biosynthesis
PWY-6891	LinDA	Macrophytes	Seawater	0.0125101294924384	BH	0.0375303884773152	thiazole biosynthesis II (Bacillus)
PWY-6892	LinDA	Macrophytes	Seawater	0.828167858223822	BH	0.888275504480504	thiazole biosynthesis I (E. coli)
PWY-6895	LinDA	Macrophytes	Seawater	0.00399275357621219	BH	0.0136223357306063	superpathway of thiamin diphosphate biosynthesis II
PWY-6897	LinDA	Macrophytes	Seawater	0.0475330143611655	BH	0.114508003086436	thiamin salvage II
PWY-6901	LinDA	Macrophytes	Seawater	0.010604799085209	BH	0.0332474782130877	superpathway of glucose and xylose degradation
PWY-6948	LinDA	Macrophytes	Seawater	1.62697780776505e-14	BH	2.09699361889718e-13	sitosterol degradation to androstenedione
PWY-6969	LinDA	Macrophytes	Seawater	0.63014305402559	BH	0.740843860813869	TCA cycle V (2-oxoglutarate:ferredoxin oxidoreductase)
PWY-7003	LinDA	Macrophytes	Seawater	0.679730895498861	BH	0.780681028493741	glycerol degradation to butanol
PWY-7007	LinDA	Macrophytes	Seawater	0.00265545287506967	BH	0.00962601667212755	methyl ketone biosynthesis
PWY-7084	LinDA	Macrophytes	Seawater	1.62697780776505e-14	BH	2.09699361889718e-13	nitrifier denitrification
PWY-7090	LinDA	Macrophytes	Seawater	0.493232552122557	BH	0.650170182343371	UDP-2,3-diacetamido-2,3-dideoxy-&alpha;-D-mannuronate biosynthesis
PWY-7094	LinDA	Macrophytes	Seawater	0.520767578005213	BH	0.66873474961555	fatty acid salvage
PWY-7097	LinDA	Macrophytes	Seawater	1.62697780776505e-14	BH	2.09699361889718e-13	vanillin and vanillate degradation I
PWY-7098	LinDA	Macrophytes	Seawater	1.62697780776505e-14	BH	2.09699361889718e-13	vanillin and vanillate degradation II
PWY-7111	LinDA	Macrophytes	Seawater	0.269540794850999	BH	0.432258970544459	pyruvate fermentation to isobutanol (engineered)
PWY-7159	LinDA	Macrophytes	Seawater	0.810084027618391	BH	0.872784029756037	chlorophyllide a biosynthesis III (aerobic, light independent)
PWY-7184	LinDA	Macrophytes	Seawater	0.29816767230601	BH	0.459125442311909	pyrimidine deoxyribonucleotides de novo biosynthesis I
PWY-7187	LinDA	Macrophytes	Seawater	0.781393170862267	BH	0.859190705797637	pyrimidine deoxyribonucleotides de novo biosynthesis II
PWY-7196	LinDA	Macrophytes	Seawater	7.55282097820841e-05	BH	0.000415574997328714	superpathway of pyrimidine ribonucleosides salvage
PWY-7197	LinDA	Macrophytes	Seawater	0.11532035537555	BH	0.224198232797159	pyrimidine deoxyribonucleotide phosphorylation
PWY-7199	LinDA	Macrophytes	Seawater	0.49062641005005	BH	0.649193880978773	pyrimidine deoxyribonucleosides salvage
PWY-7200	LinDA	Macrophytes	Seawater	0.383189887309232	BH	0.5377019386436	superpathway of pyrimidine deoxyribonucleoside salvage
PWY-7208	LinDA	Macrophytes	Seawater	0.88288419326865	BH	0.906323596629765	superpathway of pyrimidine nucleobases salvage
PWY-7211	LinDA	Macrophytes	Seawater	0.30042627897943	BH	0.460565396849523	superpathway of pyrimidine deoxyribonucleotides de novo biosynthesis
PWY-7219	LinDA	Macrophytes	Seawater	0.800580707993418	BH	0.867919272217163	adenosine ribonucleotides de novo biosynthesis
PWY-7220	LinDA	Macrophytes	Seawater	0.87356878539118	BH	0.904767670583722	adenosine deoxyribonucleotides de novo biosynthesis II
PWY-7221	LinDA	Macrophytes	Seawater	0.0196682670496328	BH	0.0564079661079862	guanosine ribonucleotides de novo biosynthesis
PWY-7222	LinDA	Macrophytes	Seawater	0.87356878539118	BH	0.904767670583722	guanosine deoxyribonucleotides de novo biosynthesis II
PWY-7228	LinDA	Macrophytes	Seawater	0.110563143473648	BH	0.217145021721763	superpathway of guanosine nucleotides de novo biosynthesis I
PWY-7229	LinDA	Macrophytes	Seawater	0.908839852220344	BH	0.922088246567579	superpathway of adenosine nucleotides de novo biosynthesis I
PWY-7234	LinDA	Macrophytes	Seawater	0.467731736826032	BH	0.630893970602555	inosine-5'-phosphate biosynthesis III
PWY-7237	LinDA	Macrophytes	Seawater	0.584984531390387	BH	0.717149557565648	myo-, chiro- and scillo-inositol degradation
PWY-7242	LinDA	Macrophytes	Seawater	0.0524561019323236	BH	0.124181792329582	D-fructuronate degradation
PWY-7254	LinDA	Macrophytes	Seawater	0.199363856451743	BH	0.352679782331757	TCA cycle VII (acetate-producers)
PWY-7255	LinDA	Macrophytes	Seawater	1.62697780776505e-14	BH	2.09699361889718e-13	ergothioneine biosynthesis I (bacteria)
PWY-7295	LinDA	Macrophytes	Seawater	1.62697780776505e-14	BH	2.09699361889718e-13	L-arabinose degradation IV
PWY-7315	LinDA	Macrophytes	Seawater	0.0855177934366863	BH	0.179045474530285	dTDP-N-acetylthomosamine biosynthesis
PWY-7323	LinDA	Macrophytes	Seawater	0.762965770339613	BH	0.84557989833817	superpathway of GDP-mannose-derived O-antigen building blocks biosynthesis
PWY-7328	LinDA	Macrophytes	Seawater	0.00316136905273278	BH	0.0111126912156667	superpathway of UDP-glucose-derived O-antigen building blocks biosynthesis
PWY-7332	LinDA	Macrophytes	Seawater	3.4246095219349e-05	BH	0.000205476571316094	superpathway of UDP-N-acetylglucosamine-derived O-antigen building blocks biosynthesis
PWY-7347	LinDA	Macrophytes	Seawater	0.10716795861184	BH	0.21311114055383	sucrose biosynthesis III
PWY-7371	LinDA	Macrophytes	Seawater	0.0224354962119544	BH	0.062460421454081	1,4-dihydroxy-6-naphthoate biosynthesis II
PWY-7373	LinDA	Macrophytes	Seawater	1.62697780776505e-14	BH	2.09699361889718e-13	superpathway of demethylmenaquinol-6 biosynthesis II
PWY-7374	LinDA	Macrophytes	Seawater	0.000112000935999718	BH	0.000573181260704439	1,4-dihydroxy-6-naphthoate biosynthesis I
PWY-7376	LinDA	Macrophytes	Seawater	1.08824118227565e-06	BH	9.01685551028396e-06	cob(II)yrinate a,c-diamide biosynthesis II (late cobalt incorporation)
PWY-7377	LinDA	Macrophytes	Seawater	0.00586919741755803	BH	0.0192686858614169	cob(II)yrinate a,c-diamide biosynthesis I (early cobalt insertion)
PWY-7392	LinDA	Macrophytes	Seawater	4.04578419633634e-08	BH	4.14097911860308e-07	taxadiene biosynthesis (engineered)
PWY-7400	LinDA	Macrophytes	Seawater	0.085672328779542	BH	0.179045474530285	L-arginine biosynthesis IV (archaebacteria)
PWY-7431	LinDA	Macrophytes	Seawater	2.94699601392726e-06	BH	2.0929685976463e-05	aromatic biogenic amine degradation (bacteria)
PWY-7456	LinDA	Macrophytes	Seawater	0.351870893037176	BH	0.507181432118082	mannan degradation
PWY-7527	LinDA	Macrophytes	Seawater	2.72270492789545e-06	BH	1.9739610727242e-05	L-methionine salvage cycle III
PWY-7539	LinDA	Macrophytes	Seawater	0.0682386195461516	BH	0.154240579758635	6-hydroxymethyl-dihydropterin diphosphate biosynthesis III (Chlamydia)
PWY-7560	LinDA	Macrophytes	Seawater	0.233719120991026	BH	0.380066607966715	methylerythritol phosphate pathway II
PWY-7616	LinDA	Macrophytes	Seawater	1.62697780776505e-14	BH	2.09699361889718e-13	methanol oxidation to carbon dioxide
PWY-7663	LinDA	Macrophytes	Seawater	0.867888563998389	BH	0.904267126561196	gondoate biosynthesis (anaerobic)
PWY-7664	LinDA	Macrophytes	Seawater	0.619471266285816	BH	0.738273974888575	oleate biosynthesis IV (anaerobic)
PWY-841	LinDA	Macrophytes	Seawater	0.419735139664163	BH	0.572815014129917	superpathway of purine nucleotides de novo biosynthesis I
PWY-922	LinDA	Macrophytes	Seawater	1.62697780776505e-14	BH	2.09699361889718e-13	mevalonate pathway I
PWY0-1061	LinDA	Macrophytes	Seawater	0.127480067268821	BH	0.242421111527594	superpathway of L-alanine biosynthesis
PWY0-1241	LinDA	Macrophytes	Seawater	0.400889290857457	BH	0.551420842760455	ADP-L-glycero-&beta;-D-manno-heptose biosynthesis
PWY0-1261	LinDA	Macrophytes	Seawater	0.0441314932936511	BH	0.108920281320501	anhydromuropeptides recycling
PWY0-1277	LinDA	Macrophytes	Seawater	0.000253823572753288	BH	0.0012440930044809	3-phenylpropanoate and 3-(3-hydroxyphenyl)propanoate degradation
PWY0-1296	LinDA	Macrophytes	Seawater	9.0525008439051e-11	BH	1.08630010126861e-09	purine ribonucleosides degradation
PWY0-1297	LinDA	Macrophytes	Seawater	0.000468096452526049	BH	0.00208843032665468	superpathway of purine deoxyribonucleosides degradation
PWY0-1298	LinDA	Macrophytes	Seawater	5.15510208460062e-05	BH	0.000298995920906836	superpathway of pyrimidine deoxyribonucleosides degradation
PWY0-1319	LinDA	Macrophytes	Seawater	0.833280521643898	BH	0.888275504480504	CDP-diacylglycerol biosynthesis II
PWY0-1415	LinDA	Macrophytes	Seawater	0.00288132899121146	BH	0.0102316580504244	superpathway of heme biosynthesis from uroporphyrinogen-III
PWY0-1479	LinDA	Macrophytes	Seawater	0.363116798616196	BH	0.517887893108345	tRNA processing
PWY0-1533	LinDA	Macrophytes	Seawater	0.289361442779905	BH	0.449543670033067	methylphosphonate degradation I
PWY0-1586	LinDA	Macrophytes	Seawater	0.000784582258671073	BH	0.00321217207079451	peptidoglycan maturation (meso-diaminopimelate containing)
PWY0-162	LinDA	Macrophytes	Seawater	0.624058128733326	BH	0.740843860813869	superpathway of pyrimidine ribonucleotides de novo biosynthesis
PWY0-166	LinDA	Macrophytes	Seawater	0.48602814996214	BH	0.6455641075833	superpathway of pyrimidine deoxyribonucleotides de novo biosynthesis (E. coli)
PWY0-321	LinDA	Macrophytes	Seawater	0.00175701093499538	BH	0.00687011017279092	phenylacetate degradation I (aerobic)
PWY0-42	LinDA	Macrophytes	Seawater	0.272614474373136	BH	0.433195603113476	2-methylcitrate cycle I
PWY0-781	LinDA	Macrophytes	Seawater	0.148126763778107	BH	0.278638452944763	aspartate superpathway
PWY0-845	LinDA	Macrophytes	Seawater	0.000363381442606486	BH	0.00168608989369409	superpathway of pyridoxal 5'-phosphate biosynthesis and salvage
PWY0-862	LinDA	Macrophytes	Seawater	0.525562845394721	BH	0.669948242481183	(5Z)-dodec-5-enoate biosynthesis
PWY1G-0	LinDA	Macrophytes	Seawater	1.19417585200214e-06	BH	9.66449294178476e-06	mycothiol biosynthesis
PWY490-3	LinDA	Macrophytes	Seawater	0.0155932865623895	BH	0.0459869807094199	nitrate reduction VI (assimilatory)
PWY4FS-7	LinDA	Macrophytes	Seawater	0.0864357463249651	BH	0.179045474530285	phosphatidylglycerol biosynthesis I (plastidic)
PWY4FS-8	LinDA	Macrophytes	Seawater	0.0864357463249651	BH	0.179045474530285	phosphatidylglycerol biosynthesis II (non-plastidic)
PWYG-321	LinDA	Macrophytes	Seawater	0.615639574550406	BH	0.736228769565434	mycolate biosynthesis
PYRIDNUCSAL-PWY	LinDA	Macrophytes	Seawater	0.00333204570238911	BH	0.0115955190443141	NAD salvage pathway I
PYRIDNUCSYN-PWY	LinDA	Macrophytes	Seawater	0.269169634061143	BH	0.432258970544459	NAD biosynthesis I (from aspartate)
PYRIDOXSYN-PWY	LinDA	Macrophytes	Seawater	0.349960228669314	BH	0.507181432118082	pyridoxal 5'-phosphate biosynthesis I
REDCITCYC	LinDA	Macrophytes	Seawater	0.00253887509406629	BH	0.00930030034457967	TCA cycle VIII (helicobacter)
RHAMCAT-PWY	LinDA	Macrophytes	Seawater	2.8189291649966e-05	BH	0.000172567737806451	L-rhamnose degradation I
RIBOSYN2-PWY	LinDA	Macrophytes	Seawater	0.55098211263435	BH	0.694716576799833	flavin biosynthesis I (bacteria and plants)
RUMP-PWY	LinDA	Macrophytes	Seawater	0.206241806330814	BH	0.355307666352095	formaldehyde oxidation I
SALVADEHYPOX-PWY	LinDA	Macrophytes	Seawater	0.163338074666746	BH	0.3023492020427	adenosine nucleotides degradation II
SER-GLYSYN-PWY	LinDA	Macrophytes	Seawater	0.907506445033494	BH	0.922088246567579	superpathway of L-serine and glycine biosynthesis I
SO4ASSIM-PWY	LinDA	Macrophytes	Seawater	0.00599839216890707	BH	0.0195087894839221	sulfate reduction I (assimilatory)
SUCSYN-PWY	LinDA	Macrophytes	Seawater	0.170109353302561	BH	0.311432929182895	sucrose biosynthesis I (from photosynthesis)
SULFATE-CYS-PWY	LinDA	Macrophytes	Seawater	0.0343922037060078	BH	0.0906703552249296	superpathway of sulfate assimilation and cysteine biosynthesis
TCA	LinDA	Macrophytes	Seawater	0.839777703948522	BH	0.888275504480504	TCA cycle I (prokaryotic)
TCA-GLYOX-BYPASS	LinDA	Macrophytes	Seawater	0.31137570858323	BH	0.467063562874845	superpathway of glyoxylate bypass and TCA
TEICHOICACID-PWY	LinDA	Macrophytes	Seawater	0.20052292267762	BH	0.352679782331757	teichoic acid (poly-glycerol) biosynthesis
THISYN-PWY	LinDA	Macrophytes	Seawater	0.565125228723844	BH	0.704887382064149	superpathway of thiamin diphosphate biosynthesis I
THRESYN-PWY	LinDA	Macrophytes	Seawater	0.0954400398398295	BH	0.191983432741391	superpathway of L-threonine biosynthesis
TRNA-CHARGING-PWY	LinDA	Macrophytes	Seawater	0.465161077952283	BH	0.629867918783636	tRNA charging
TRPSYN-PWY	LinDA	Macrophytes	Seawater	0.603708692381806	BH	0.72695717975387	L-tryptophan biosynthesis
TYRFUMCAT-PWY	LinDA	Macrophytes	Seawater	0.121738758004334	BH	0.234061258483471	L-tyrosine degradation I
UBISYN-PWY	LinDA	Macrophytes	Seawater	0.0280630020332881	BH	0.076296286778002	superpathway of ubiquinol-8 biosynthesis (prokaryotic)
UDPNAGSYN-PWY	LinDA	Macrophytes	Seawater	0.0170427678007545	BH	0.0494240266221881	UDP-N-acetyl-D-glucosamine biosynthesis I
VALDEG-PWY	LinDA	Macrophytes	Seawater	0.0689315774714826	BH	0.154762509419845	L-valine degradation I
VALSYN-PWY	LinDA	Macrophytes	Seawater	0.201676082425344	BH	0.352679782331757	L-valine biosynthesis
